# Supplementary material for: Analysis of Microbial Functions in the Rhizosphere Using a Metabolic-Network Based Framework for Metagenomics Interpretation
Source: Front Microbiol. 2017 Aug 23;8:1606. doi: 10.3389/fmicb.2017.01606 (PMC5572346; doi:10.3389/fmicb.2017.01606)
Supplement: TABLE S1 — Differential abundance analysis of cucumber root and soil samples. [file Data_Sheet_1.XLSX]

## Sheet: Table S1
Supplementary Table 1 -
EdgeR analysis results for cucumber (root vs soil).
enzyme	logFC	logCPM	PValue	FDR	association
1.-.-.-	-0.554543	8.62459	0.028631	0.0507811	No association
1.1.1.-	-0.352252	12.1935	0.00545643	0.0114823	No association
1.1.1.1	0.19853	11.7159	0.0935631	0.142027	No association
1.1.1.10	2.67381	3.43582	9.82085e-05	0.000318177	soil
1.1.1.100	-0.186651	11.8739	0.122184	0.177305	No association
1.1.1.103	-0.603093	8.7867	0.0127113	0.0243935	No association
1.1.1.11	-3.444	5.70675	6.75986e-07	3.63848e-06	root
1.1.1.122	-0.524039	8.4347	0.169301	0.23057	No association
1.1.1.125	-0.858579	8.85539	0.00261676	0.00606388	No association
1.1.1.130	-4.67312	4.20399	3.95602e-08	2.72683e-07	root
1.1.1.132	-1.3658	6.16552	0.00761417	0.0153993	No association
1.1.1.133	-0.766016	9.41736	0.000279833	0.000816532	No association
1.1.1.14	1.81398	7.63441	2.69804e-08	1.981e-07	soil
1.1.1.140	2.66275	1.37296	0.00375785	0.00830909	soil
1.1.1.157	0.705787	9.95041	2.77116e-05	0.000103136	No association
1.1.1.169	-1.13084	8.61768	3.20302e-05	0.000117291	root
1.1.1.17	3.25106	5.63625	5.43305e-07	3.03308e-06	soil
1.1.1.170	-1.28471	1.24394	0.321536	0.388894	No association
1.1.1.178	-2.66802	3.74753	0.00196468	0.0047739	root
1.1.1.179	2.46383	2.21284	0.00853959	0.0170162	No association
1.1.1.18	0.372856	8.67995	0.156341	0.216411	No association
1.1.1.184	-1.63265	4.0674	0.0232202	0.0420515	No association
1.1.1.189	-1.63266	4.0674	0.0234903	0.042427	No association
1.1.1.193	-0.0472835	9.94837	0.774912	0.816396	No association
1.1.1.197	-1.63266	4.0674	0.0233624	0.0422526	No association
1.1.1.2	-0.526066	6.59114	0.252657	0.317285	No association
1.1.1.202	5.03786	5.51008	4.27636e-14	1.05043e-12	soil
1.1.1.205	0.922948	11.3415	4.81772e-14	1.16228e-12	No association
1.1.1.206	-2.55269	7.01019	4.02423e-09	3.66494e-08	root
1.1.1.21	-2.06349	3.06444	0.0176419	0.0326945	No association
1.1.1.215	-1.72693	7.52717	2.44556e-06	1.1512e-05	root
1.1.1.22	0.0985413	10.5829	0.487275	0.549063	No association
1.1.1.23	-0.221085	10.293	0.134237	0.192521	No association
1.1.1.25	-0.553837	9.76649	0.00136889	0.00342148	No association
1.1.1.26	-0.586572	8.57922	0.0768288	0.119995	No association
1.1.1.262	-0.866998	9.88389	1.2647e-06	6.30481e-06	No association
1.1.1.27	1.39313	7.25567	0.000372271	0.00106105	soil
1.1.1.271	-0.8715	7.1875	0.0243059	0.0437831	No association
1.1.1.28	-2.80477	8.79879	9.9864e-14	2.14153e-12	root
1.1.1.284	0.0368275	10.5342	0.784723	0.823746	No association
1.1.1.29	-0.473565	6.32317	0.34822	0.418919	No association
1.1.1.290	-3.90384	6.54381	1.25407e-11	1.84157e-10	root
1.1.1.3	-0.378647	10.6316	0.00473198	0.0101154	No association
1.1.1.30	-0.11712	9.28531	0.576436	0.633658	No association
1.1.1.303	0.760777	6.66968	0.0674351	0.107308	No association
1.1.1.304	0.921624	6.2484	0.051102	0.084165	No association
1.1.1.305	5.00917	-0.0280629	0.00101315	0.00263224	soil
1.1.1.31	-0.456083	9.914	0.00661342	0.0136082	No association
1.1.1.312	-1.65298	6.7454	0.000172188	0.000529898	root
1.1.1.336	-0.564015	7.50464	0.105864	0.157862	No association
1.1.1.337	-0.442908	5.82203	0.421116	0.489045	No association
1.1.1.35	-0.717457	11.4984	1.73248e-09	1.68387e-08	No association
1.1.1.350	-1.8168	4.07962	0.0170658	0.0317575	No association
1.1.1.36	-0.831148	9.28716	7.85922e-05	0.000261522	No association
1.1.1.369	0.372855	8.67995	0.157841	0.218263	No association
1.1.1.37	0.204521	10.3021	0.136593	0.19507	No association
1.1.1.38	1.84284	9.38603	4.86451e-17	2.34713e-15	soil
1.1.1.39	-0.574131	7.62867	0.200827	0.264184	No association
1.1.1.4	0.760763	6.66968	0.0656743	0.104877	No association
1.1.1.40	-0.646124	11.1943	1.66927e-06	8.05422e-06	No association
1.1.1.41	0.0353406	8.34959	0.895876	0.920786	No association
1.1.1.42	0.366435	11.083	0.00316444	0.00710159	No association
1.1.1.43	-2.31692	1.02407	0.141355	0.199818	No association
1.1.1.44	0.86506	9.97101	2.35438e-08	1.74768e-07	No association
1.1.1.45	-0.717145	0.916444	0.500135	0.561665	No association
1.1.1.46	-0.281359	4.54264	0.70942	0.756453	No association
1.1.1.47	0.121762	6.81336	0.746592	0.790475	No association
1.1.1.48	-0.934306	7.96583	0.0265336	0.0474165	No association
1.1.1.49	0.634166	10.869	7.0403e-07	3.75947e-06	No association
1.1.1.50	-2.10148	6.34249	6.81815e-05	0.000229137	root
1.1.1.51	-2.2587	3.51155	0.00681414	0.0139695	No association
1.1.1.53	-0.899664	6.52789	0.103751	0.155397	No association
1.1.1.56	-0.475324	6.61242	0.373075	0.442904	No association
1.1.1.57	-1.36323	8.96692	0.000437591	0.00122146	root
1.1.1.58	-1.49056	6.04087	0.00483244	0.0102975	No association
1.1.1.6	-1.36299	5.0548	0.0398875	0.0672759	No association
1.1.1.60	-0.748849	8.7584	0.00267107	0.00617914	No association
1.1.1.61	-2.16939	4.99645	0.0006802	0.00182331	root
1.1.1.62	-1.2799	6.91524	0.0112686	0.0219364	No association
1.1.1.65	-1.62431	6.6629	0.000505761	0.00139162	root
1.1.1.67	-0.0267265	8.04117	0.946591	0.964438	No association
1.1.1.76	0.921624	6.2484	0.0511469	0.084165	No association
1.1.1.79	-1.11667	7.64151	0.00710368	0.014519	No association
1.1.1.81	-0.910189	9.1999	0.00293621	0.00665575	No association
1.1.1.82	5.72104	1.20156	3.40753e-06	1.55217e-05	soil
1.1.1.83	-0.277742	8.70079	0.259848	0.32475	No association
1.1.1.85	0.0134004	10.1684	0.922888	0.943133	No association
1.1.1.86	0.298871	10.5625	0.0235825	0.0425367	No association
1.1.1.9	-0.363551	7.0468	0.446125	0.511642	No association
1.1.1.90	-2.242	6.69872	0.000208429	0.00063278	root
1.1.1.93	-0.277741	8.70079	0.258964	0.324245	No association
1.1.1.94	-0.137045	9.9119	0.384219	0.452949	No association
1.1.1.95	0.137305	11.1717	0.251569	0.316747	No association
1.1.2.3	-0.36328	9.69673	0.0557668	0.0909916	No association
1.1.2.4	0.370956	9.70759	0.0326004	0.0566836	No association
1.1.2.7	0	-1.76959	1	1	No association
1.1.2.8	-0.377387	9.26846	0.0807502	0.125251	No association
1.1.3.15	0.863484	9.69138	5.48806e-07	3.05118e-06	No association
1.1.3.6	2.63118	8.91513	5.30984e-25	1.7934e-22	soil
1.1.3.8	-0.351015	6.75481	0.416622	0.486059	No association
1.1.3.9	-1.23237	5.91929	0.030522	0.0535523	No association
1.1.5.2	-1.15608	9.9634	9.52359e-06	3.94674e-05	root
1.1.5.3	0.674366	10.4787	1.05451e-06	5.35582e-06	No association
1.1.5.4	0.927373	7.66088	0.0028881	0.00656873	No association
1.1.5.8	-2.4585	6.34667	0.0021865	0.0051915	root
1.1.5.9	1.02156	2.37165	0.202063	0.265036	No association
1.1.99.1	-0.129295	10.1375	0.377316	0.445979	No association
1.1.99.2	3.61091	4.51023	2.38085e-07	1.42324e-06	soil
1.1.99.21	-0.550615	6.06649	0.273363	0.337889	No association
1.1.99.3	-1.63035	7.17772	0.00119112	0.00301349	root
1.10.2.-	5.45743	2.16738	5.4298e-08	3.59591e-07	soil
1.10.2.2	-1.13131	8.76305	1.92531e-05	7.38947e-05	root
1.10.3.-	-0.86525	11.6195	2.19985e-09	2.1078e-08	No association
1.10.3.12	1.39702	3.68068	0.0436064	0.0726415	No association
1.10.3.3	-1.46964	7.10955	0.000455189	0.00126535	root
1.11.1.15	-0.561391	1.97213	0.567379	0.625738	No association
1.11.1.21	0.218257	10.8348	0.101957	0.153389	No association
1.11.1.6	-0.54427	10.462	0.000263079	0.000774336	No association
1.11.1.7	1.39691	1.36397	0.0873842	0.134002	No association
1.11.1.9	-0.739065	8.96959	0.00167527	0.00410761	No association
1.12.98.1	5.87892	2.96608	3.07149e-08	2.18399e-07	soil
1.12.99.6	1.6794	6.92734	0.000138816	0.000434121	soil
1.13.-.-	-1.25183	5.25682	0.107174	0.159462	No association
1.13.11.-	0.951831	1.65539	0.377196	0.445979	No association
1.13.11.1	0.459708	7.26038	0.204575	0.267552	No association
1.13.11.11	0.0875768	9.30997	0.679122	0.72817	No association
1.13.11.15	-3.66458	4.80974	3.4231e-07	1.96792e-06	root
1.13.11.16	0.446114	2.50071	0.596	0.651453	No association
1.13.11.2	0.842342	7.9174	0.0102385	0.0201637	No association
1.13.11.27	0.44493	10.4962	0.00281738	0.00644041	No association
1.13.11.3	0.343071	8.59591	0.16992	0.23118	No association
1.13.11.33	-1.0967	5.62447	0.12424	0.179901	No association
1.13.11.39	0.668588	5.90267	0.20011	0.263498	No association
1.13.11.4	-0.451133	6.98066	0.258257	0.32366	No association
1.13.11.41	-0.490211	3.38396	0.496644	0.558672	No association
1.13.11.5	0.561233	9.95097	0.00218017	0.00518559	No association
1.13.11.52	-3.27929	3.05378	0.00112643	0.00287435	root
1.13.11.53	-2.10102	6.68066	5.08704e-06	2.19572e-05	root
1.13.11.54	-2.10103	6.68066	5.4804e-06	2.35797e-05	root
1.13.11.6	-2.25087	6.53884	3.47683e-06	1.57615e-05	root
1.13.11.79	0.342499	6.72643	0.400824	0.471291	No association
1.13.11.8	-0.781189	7.79646	0.0136179	0.025949	No association
1.13.12.-	1.48288	2.91945	0.0663871	0.105765	No association
1.13.12.16	-0.417695	9.4274	0.032476	0.0565401	No association
1.13.12.3	0.461033	6.88449	0.318617	0.385709	No association
1.13.12.4	2.01323	5.60062	0.000267501	0.000783934	soil
1.13.99.1	-2.18544	3.97794	0.0106102	0.0208348	No association
1.14.-.-	0.104877	10.1538	0.508494	0.569631	No association
1.14.11.-	-1.46204	6.62367	0.00288535	0.00656873	root
1.14.11.1	-2.96839	1.46961	0.0295655	0.052077	No association
1.14.11.17	-0.312326	7.44726	0.398039	0.468832	No association
1.14.11.18	-3.79563	4.59798	1.37535e-05	5.49733e-05	root
1.14.11.2	-1.5195	6.32641	0.00220484	0.00519851	root
1.14.12.-	0.664717	7.2482	0.073844	0.116004	No association
1.14.12.10	3.6711	5.89122	2.37038e-10	2.69108e-09	soil
1.14.12.11	0.931149	1.53783	0.2719	0.337007	No association
1.14.12.13	2.90625	2.21027	0.00417798	0.00910394	soil
1.14.12.18	7.95111	0.931444	5.90832e-07	3.20889e-06	soil
1.14.12.19	-2.10245	7.52195	6.32801e-08	4.11016e-07	root
1.14.12.3	0.931128	1.53783	0.271708	0.337007	No association
1.14.13.-	-0.544085	10.9962	1.32232e-05	5.30105e-05	No association
1.14.13.1	-1.24964	8.04617	6.3561e-05	0.000215756	root
1.14.13.127	0.68368	8.37183	0.0397047	0.0670513	No association
1.14.13.132	-3.01601	3.16103	0.00154539	0.00382385	root
1.14.13.165	-0.995069	-0.804514	0.781779	0.821933	No association
1.14.13.168	-5.46592	3.8248	1.78522e-08	1.34199e-07	root
1.14.13.2	-0.270125	8.58918	0.291176	0.356968	No association
1.14.13.20	-2.21796	7.59782	4.89272e-10	5.20478e-09	root
1.14.13.22	1.14241	8.54853	8.69696e-05	0.000285878	soil
1.14.13.40	-0.86423	8.31769	0.00429639	0.00934691	No association
1.14.13.50	4.00153	3.86714	1.40677e-08	1.08603e-07	soil
1.14.13.59	0.119291	6.89285	0.792627	0.831354	No association
1.14.13.7	-0.213968	8.83746	0.432378	0.499694	No association
1.14.13.70	2.69981	4.87654	2.23057e-06	1.05737e-05	soil
1.14.13.8	1.12392	6.96261	0.00790482	0.0159633	No association
1.14.13.81	5.16601	-0.90841	0.0122863	0.0236788	No association
1.14.13.82	-1.87322	8.64531	1.5007e-10	1.80481e-09	root
1.14.13.83	0.281874	7.03952	0.48176	0.544651	No association
1.14.13.9	-2.37495	7.95711	3.16853e-11	4.60289e-10	root
1.14.14.1	-0.103208	7.50677	0.775304	0.816396	No association
1.14.14.9	0.482281	7.3182	0.19818	0.261466	No association
1.14.15.3	2.88273	7.54878	9.14117e-13	1.60386e-11	soil
1.14.15.7	-0.667685	6.8538	0.109997	0.162767	No association
1.14.16.1	-0.985217	8.96758	2.76158e-05	0.000103063	No association
1.14.18.1	2.22243	3.96597	0.00113441	0.00288624	soil
1.14.18.3	7.83864	0.853177	4.88985e-07	2.7641e-06	soil
1.14.19.-	-0.883917	7.07921	0.0446214	0.0740583	No association
1.14.19.1	-0.363008	8.98368	0.139059	0.197964	No association
1.14.19.2	3.90798	7.41739	7.87306e-18	4.43187e-16	soil
1.14.19.3	1.41693	9.2885	1.89249e-09	1.82625e-08	soil
1.14.21.6	-1.84959	7.26224	2.4508e-05	9.24871e-05	root
1.14.99.1	1.59127	3.85908	0.0912178	0.138935	No association
1.14.99.3	2.90639	4.95465	6.91661e-06	2.92011e-05	soil
1.14.99.36	3.59092	0.776136	0.0146864	0.0276341	No association
1.14.99.39	7.8387	0.853177	5.11409e-07	2.87881e-06	soil
1.15.1.1	-0.221545	10.0114	0.150905	0.210598	No association
1.16.8.1	-0.977485	5.84844	0.109843	0.162717	No association
1.17.1.1	-0.9874	7.31994	0.00944901	0.0186632	No association
1.17.1.4	-0.989625	11.8433	1.22537e-07	7.62892e-07	No association
1.17.1.8	-0.469923	9.70379	0.0116871	0.0226857	No association
1.17.3.2	-5.05757	3.08933	1.64795e-06	7.97988e-06	root
1.17.4.1	0.150559	12.5406	0.174055	0.23633	No association
1.17.4.2	-3.16149	6.94627	4.84654e-08	3.25755e-07	root
1.17.99.1	-3.78616	5.82843	1.56194e-05	6.11319e-05	root
1.18.1.-	4.52848	5.81511	7.91471e-13	1.40694e-11	soil
1.18.1.1	-4.23663	5.31072	7.0116e-09	5.88365e-08	root
1.18.1.3	0.00295656	8.95204	0.981264	0.98932	No association
1.18.6.1	4.5114	2.0424	2.61695e-05	9.83353e-05	soil
1.2.1.-	-1.74994	8.54654	3.41459e-10	3.81249e-09	root
1.2.1.10	0.826903	7.35345	0.0495733	0.0818747	No association
1.2.1.11	0.144536	10.4036	0.288849	0.354759	No association
1.2.1.12	0.35389	10.816	0.00703587	0.0144022	No association
1.2.1.16	0.599277	11.4337	5.88335e-07	3.20889e-06	No association
1.2.1.18	0.549234	10.7627	2.64294e-05	9.89088e-05	No association
1.2.1.19	0.389743	7.21987	0.278965	0.34387	No association
1.2.1.2	0.331862	11.7095	0.00922878	0.0182608	No association
1.2.1.20	0.599277	11.4337	5.70397e-07	3.13904e-06	No association
1.2.1.21	-1.02068	6.21968	0.0587891	0.0950049	No association
1.2.1.22	-1.02068	6.21968	0.0591449	0.0953016	No association
1.2.1.26	-3.6596	2.05531	0.000466754	0.00129218	root
1.2.1.27	0.549234	10.7627	2.62033e-05	9.83353e-05	No association
1.2.1.28	-1.16226	6.22887	0.0227633	0.041335	No association
1.2.1.3	0.280279	12.0812	0.0298608	0.0524603	No association
1.2.1.32	-1.27356	4.07597	0.0853062	0.131412	No association
1.2.1.38	-0.365503	9.71447	0.0355652	0.0608981	No association
1.2.1.39	0.937887	6.34945	0.0353107	0.060539	No association
1.2.1.41	-0.170941	10.1039	0.245746	0.311418	No association
1.2.1.46	1.74112	7.57704	3.3805e-07	1.96354e-06	soil
1.2.1.5	4.98537	6.85242	2.00169e-20	2.08022e-18	soil
1.2.1.54	-0.850824	3.68393	0.247942	0.312764	No association
1.2.1.60	-0.433916	8.75944	0.123772	0.179416	No association
1.2.1.65	-1.68306	7.45166	4.06032e-06	1.79265e-05	root
1.2.1.70	0.0384782	9.47213	0.847019	0.877548	No association
1.2.1.71	-0.307424	8.47293	0.299823	0.365249	No association
1.2.1.72	0.366244	3.0364	0.593222	0.649994	No association
1.2.1.79	0.599277	11.4337	5.67734e-07	3.13904e-06	No association
1.2.1.8	1.50717	10.4465	1.41286e-17	7.34143e-16	soil
1.2.1.85	-1.27362	4.07597	0.0843903	0.13015	No association
1.2.1.88	-0.167926	11.4644	0.152067	0.211578	No association
1.2.1.9	1.424	6.20729	0.00409945	0.00894727	soil
1.2.3.3	-2.35331	4.91102	0.00338962	0.00758175	root
1.2.4.1	0.715569	12.477	6.90683e-09	5.83196e-08	No association
1.2.4.2	0.493192	11.9797	3.28976e-05	0.000119797	No association
1.2.4.4	0.108243	11.0958	0.419796	0.488497	No association
1.2.5.1	0.829689	7.92222	0.00713546	0.0145619	No association
1.2.7.1	4.23305	6.43385	5.43049e-15	1.66741e-13	soil
1.2.7.3	1.44199	10.7538	1.24057e-12	2.14873e-11	soil
1.2.7.5	0.767503	5.9844	0.115358	0.169034	No association
1.2.99.2	1.31019	10.4224	3.78452e-13	7.30412e-12	soil
1.2.99.5	1.33863	4.87535	0.0197968	0.0362405	No association
1.21.3.1	5.799	1.45068	9.98451e-06	4.0876e-05	soil
1.21.4.1	4.22765	2.06962	1.73934e-06	8.36245e-06	soil
1.21.98.1	-0.218778	3.33914	0.821928	0.856148	No association
1.3.1.-	3.84971	3.75868	5.71579e-07	3.13904e-06	soil
1.3.1.10	0.356619	9.7672	0.0425815	0.0714629	No association
1.3.1.104	2.95547	2.80417	0.000130592	0.000411257	soil
1.3.1.106	0.0459645	6.63345	0.899902	0.922434	No association
1.3.1.12	-0.120746	9.20345	0.595731	0.651453	No association
1.3.1.2	-0.372572	8.03494	0.263955	0.328364	No association
1.3.1.20	2.46387	2.21284	0.00845578	0.0169241	No association
1.3.1.22	-2.83393	4.52581	0.00219968	0.00519851	root
1.3.1.25	3.84976	3.75868	5.91424e-07	3.20889e-06	soil
1.3.1.32	-1.03065	6.13353	0.0378262	0.0641195	No association
1.3.1.33	0.86219	5.09817	0.128137	0.184163	No association
1.3.1.34	0.634815	1.73538	0.473508	0.537571	No association
1.3.1.38	-6.17083	3.03677	1.51436e-06	7.41267e-06	root
1.3.1.43	-0.588424	6.76553	0.233431	0.298077	No association
1.3.1.45	-2.63927	6.21485	6.04924e-07	3.26901e-06	root
1.3.1.54	0.0459635	6.63345	0.899878	0.922434	No association
1.3.1.62	-1.642	1.48574	0.141423	0.199818	No association
1.3.1.76	-0.844765	10.0887	3.56813e-07	2.03398e-06	No association
1.3.1.87	4.77784	1.54406	9.67253e-05	0.000314882	soil
1.3.1.9	0.275488	10.1605	0.0830788	0.12842	No association
1.3.1.98	-0.114098	9.62508	0.515968	0.575617	No association
1.3.3.3	-1.18628	9.41378	1.89786e-08	1.41658e-07	root
1.3.3.4	4.21682	7.28694	6.70961e-18	3.94117e-16	soil
1.3.3.5	2.00675	6.32412	0.000169952	0.000525412	soil
1.3.3.6	3.51563	8.70431	1.02193e-22	1.38063e-20	soil
1.3.5.1	0.766734	12.1111	9.55244e-10	9.63086e-09	No association
1.3.5.2	-1.94196	0.253241	0.131573	0.1889	No association
1.3.5.3	2.53315	4.37055	8.68642e-05	0.000285878	soil
1.3.5.4	0.802108	12.1623	2.90843e-10	3.27441e-09	No association
1.3.7.7	8.01987	1.02307	1.66703e-07	1.01908e-06	soil
1.3.7.9	1.72109	2.98794	0.0575174	0.0932846	No association
1.3.8.1	1.32522	9.96237	3.47715e-12	5.52663e-11	soil
1.3.8.4	-0.69619	9.58095	0.000170629	0.000526302	No association
1.3.8.6	0.307091	10.3068	0.0346712	0.0596698	No association
1.3.8.7	0.218235	11.8787	0.0937289	0.142119	No association
1.3.8.8	2.54077	8.72701	3.97485e-16	1.49167e-14	soil
1.3.8.9	-2.89973	3.78328	0.00272222	0.00626527	root
1.3.98.1	-0.0741074	9.82818	0.654155	0.704756	No association
1.3.99.-	0.222371	12.6584	0.0787471	0.122566	No association
1.3.99.12	2.63011	4.39519	0.000526767	0.00144353	soil
1.3.99.22	-0.817918	10.7496	1.78799e-08	1.34199e-07	No association
1.3.99.23	-3.16518	4.93734	6.25742e-05	0.000212941	root
1.3.99.35	5.77462	-0.605145	0.00166773	0.00409656	soil
1.4.1.1	0.217052	10.191	0.11731	0.171707	No association
1.4.1.13	0.187923	12.7543	0.0948715	0.143368	No association
1.4.1.14	0.187923	12.7543	0.0941769	0.142478	No association
1.4.1.2	-0.129158	11.8938	0.309114	0.375213	No association
1.4.1.21	0.726194	4.76365	0.304853	0.370708	No association
1.4.1.24	1.14874	3.3727	0.115138	0.168894	No association
1.4.1.3	1.47514	8.92675	3.60047e-09	3.33167e-08	soil
1.4.1.4	0.263507	9.34239	0.183227	0.246063	No association
1.4.1.9	0.197174	9.56141	0.285029	0.350704	No association
1.4.2.-	-0.39829	5.75857	0.472505	0.536884	No association
1.4.3.-	-1.42659	9.52644	1.261e-07	7.81476e-07	root
1.4.3.10	3.61766	6.65779	1.14401e-13	2.41492e-12	soil
1.4.3.16	0.112932	10.3191	0.405744	0.476247	No association
1.4.3.19	-1.05582	8.40005	0.000185691	0.000566294	root
1.4.3.21	2.67761	7.36171	5.30162e-12	8.1392e-11	soil
1.4.3.3	2.68746	6.23726	1.66038e-07	1.01908e-06	soil
1.4.3.4	-0.520619	7.71221	0.104961	0.157035	No association
1.4.3.5	-0.366985	9.04422	0.103164	0.154861	No association
1.4.4.2	0.395904	11.4969	0.000647647	0.00174297	No association
1.4.7.1	0.370062	9.32338	0.0695931	0.110223	No association
1.4.9.1	0.105435	2.60969	0.89625	0.920786	No association
1.4.99.1	-1.54078	10.1177	9.94496e-14	2.14153e-12	root
1.4.99.5	-4.88321	1.84607	5.30645e-05	0.000182418	root
1.5.-.-	1.92452	8.00653	8.85556e-09	7.20715e-08	soil
1.5.1.-	1.049	4.16122	0.0864952	0.132941	No association
1.5.1.10	1.5972	2.99834	0.0581932	0.0941545	No association
1.5.1.2	0.0763304	9.50982	0.669967	0.720068	No association
1.5.1.20	-0.204616	9.96576	0.18247	0.245534	No association
1.5.1.3	-0.825394	8.66723	0.00114545	0.00290884	No association
1.5.1.34	-1.25544	2.81112	0.13982	0.19863	No association
1.5.1.36	-2.31043	6.32593	9.19271e-06	3.82134e-05	root
1.5.1.38	1.28892	7.83008	5.80358e-05	0.000198497	soil
1.5.1.5	0.19833	9.73748	0.218726	0.281964	No association
1.5.1.6	0	-1.76959	1	1	No association
1.5.1.7	0.952663	8.86308	3.85617e-05	0.000138358	No association
1.5.1.9	2.05313	6.46639	1.67519e-05	6.52212e-05	soil
1.5.3.1	0.074818	11.0566	0.584569	0.642076	No association
1.5.3.7	-1.04897	3.17275	0.280505	0.345453	No association
1.5.5.2	-0.654344	11.1655	4.31136e-05	0.000152478	No association
1.5.8.1	-2.09808	6.01871	0.000643697	0.0017358	root
1.5.8.2	-2.0981	6.01871	0.000600504	0.00162908	root
1.5.8.3	0.285005	9.01212	0.209972	0.273185	No association
1.5.8.4	-0.202005	9.27997	0.370688	0.440845	No association
1.5.98.2	2.60199	8.19737	4.52121e-17	2.26228e-15	soil
1.5.99.6	1.44178	2.65474	0.0620136	0.0991484	No association
1.6.1.1	-0.852791	8.53975	0.0109985	0.0215035	No association
1.6.1.2	0.145892	11.6196	0.206619	0.269702	No association
1.6.2.2	-7.45178	1.19552	6.62268e-05	0.000223123	root
1.6.5.3	0.41465	13.9698	0.000995411	0.00259614	No association
1.6.99.3	0.0680669	10.8021	0.612555	0.666851	No association
1.6.99.5	-1.37526	7.35555	0.000140307	0.000437772	root
1.7.1.15	-0.298434	11.327	0.0228551	0.041446	No association
1.7.1.7	-2.02873	4.45775	0.00275227	0.00631294	root
1.7.2.1	-0.698862	8.30709	0.0197524	0.0362082	No association
1.7.2.2	1.92209	3.87849	0.00448707	0.00969925	soil
1.7.2.4	-0.443144	7.15556	0.228644	0.292795	No association
1.7.2.5	-1.678	9.66294	2.00611e-14	5.42052e-13	root
1.7.2.6	4.03651	0.59722	0.000480909	0.00132865	soil
1.7.3.3	1.05602	7.82511	0.000785138	0.00207172	soil
1.7.7.1	3.05051	8.49816	4.96594e-20	4.19311e-18	soil
1.7.99.1	-6.35645	0.347435	0.00251671	0.00586221	root
1.7.99.4	-0.0432277	11.841	0.752394	0.795994	No association
1.8.1.2	-1.73887	11.1095	2.40302e-16	9.83781e-15	root
1.8.1.4	0.269961	11.88	0.0184134	0.0339842	No association
1.8.1.6	-3.68703	4.64197	0.000122083	0.000386263	root
1.8.1.7	-0.744008	9.38147	0.000753623	0.00199636	No association
1.8.1.9	0.619893	11.2721	9.46631e-07	4.86273e-06	No association
1.8.2.1	0.0171756	5.48783	0.956733	0.97257	No association
1.8.3.1	1.19245	6.96869	0.00216704	0.00517255	soil
1.8.4.8	-0.0470831	9.25825	0.83227	0.864921	No association
1.8.7.1	-1.53902	4.12104	0.0247391	0.0445041	No association
1.8.98.1	5.15049	6.72795	8.45161e-25	1.99733e-22	soil
1.9.3.1	-0.0287936	12.8349	0.801006	0.837584	No association
1.97.1.-	-2.01775	1.87841	0.025872	0.0462954	No association
2.1.1.-	1.7957	1.22139	0.0563542	0.091618	No association
2.1.1.10	0.747087	7.84753	0.0175437	0.032557	No association
2.1.1.103	3.6397	1.18629	0.00525247	0.0110784	No association
2.1.1.104	2.20886	4.83269	0.000440585	0.00122728	soil
2.1.1.107	-0.408544	10.7867	0.00216283	0.00517255	No association
2.1.1.13	0.19674	12.121	0.0874968	0.134023	No association
2.1.1.130	0.746634	7.60891	0.0252286	0.045273	No association
2.1.1.131	0.933647	7.52679	0.00720876	0.0146681	No association
2.1.1.132	-0.0713062	7.35295	0.84968	0.879631	No association
2.1.1.133	0.504033	7.06387	0.190881	0.253819	No association
2.1.1.14	-0.769265	10.0123	0.000220102	0.000662268	No association
2.1.1.148	1.39727	6.64018	0.00279085	0.00639057	soil
2.1.1.151	-0.815261	6.76144	0.0902296	0.13774	No association
2.1.1.152	0.514907	6.11705	0.269443	0.334883	No association
2.1.1.163	-0.206969	9.57061	0.241005	0.30632	No association
2.1.1.17	-0.543769	7.7958	0.10096	0.152059	No association
2.1.1.195	0.400629	5.97994	0.410174	0.480195	No association
2.1.1.201	-0.206969	9.57061	0.24102	0.30632	No association
2.1.1.222	-0.761263	9.8501	1.08609e-05	4.39313e-05	No association
2.1.1.250	0.290502	9.59196	0.11087	0.1637	No association
2.1.1.271	0.504035	7.06387	0.191216	0.254015	No association
2.1.1.37	-2.03759	8.58286	8.92042e-07	4.63519e-06	root
2.1.1.4	-6.43517	0.302627	0.00392625	0.00863902	root
2.1.1.45	0.190735	9.71778	0.244476	0.31034	No association
2.1.1.5	4.48107	0.214037	0.000209335	0.000634107	soil
2.1.1.64	-0.761262	9.8501	1.05595e-05	4.29521e-05	No association
2.1.1.67	-2.46576	6.39177	1.17454e-05	4.73673e-05	root
2.1.1.71	-0.801968	6.06006	0.201296	0.264544	No association
2.1.1.72	-0.171141	9.32453	0.475083	0.538454	No association
2.1.1.80	-1.71031	11.3809	8.87046e-25	1.99733e-22	root
2.1.2.1	0.598418	10.9782	2.67904e-06	1.24807e-05	No association
2.1.2.10	0.133782	10.2241	0.357971	0.42836	No association
2.1.2.11	0.256741	9.65371	0.14071	0.199311	No association
2.1.2.13	5.00943	-0.0280629	0.00103122	0.00266807	soil
2.1.2.2	-0.535201	9.92836	0.00069945	0.0018712	No association
2.1.2.3	0.196749	10.7908	0.119477	0.17375	No association
2.1.2.5	5.04243	4.69055	4.53347e-11	6.00463e-10	soil
2.1.2.9	-0.253023	9.6654	0.143982	0.202624	No association
2.1.3.1	7.26092	4.2042	7.23315e-10	7.40302e-09	soil
2.1.3.11	-1.80784	4.53358	0.00830648	0.0167244	No association
2.1.3.2	0.184233	10.0642	0.195345	0.258736	No association
2.1.3.3	1.94234	8.27003	3.06771e-12	4.9339e-11	soil
2.1.3.9	-1.5494	7.6711	4.51888e-06	1.97573e-05	root
2.1.4.1	6.6797	0.102361	0.000877505	0.00230644	soil
2.2.1.1	0.215163	11.5264	0.0694687	0.110223	No association
2.2.1.2	0.686963	10.0637	3.63428e-06	1.6312e-05	No association
2.2.1.6	0.145968	12.1756	0.204349	0.267515	No association
2.2.1.9	2.6029	7.99342	2.22948e-14	5.90594e-13	soil
2.3.-.-	-4.03773	5.15456	4.78899e-05	0.000167181	root
2.3.1.-	-0.408376	11.538	0.00409777	0.00894727	No association
2.3.1.1	-0.0959632	10.2165	0.546416	0.605585	No association
2.3.1.101	0.559057	2.72467	0.447949	0.513299	No association
2.3.1.102	-2.46618	1.37362	0.0374683	0.0635925	No association
2.3.1.109	-0.224012	7.90243	0.48257	0.54511	No association
2.3.1.117	0.206764	9.92298	0.18047	0.243086	No association
2.3.1.12	-0.116223	10.7328	0.38127	0.449865	No association
2.3.1.129	-1.76363	8.5432	8.14898e-09	6.67229e-08	root
2.3.1.15	-0.691791	10.6612	1.7502e-07	1.06032e-06	No association
2.3.1.157	0.125422	10.2267	0.362119	0.432558	No association
2.3.1.16	0.336554	10.2478	0.0138383	0.0262948	No association
2.3.1.164	-0.811116	6.93272	0.0434712	0.0725057	No association
2.3.1.168	-0.271301	8.80407	0.287946	0.353971	No association
2.3.1.174	0.0804504	3.55237	0.884598	0.912284	No association
2.3.1.176	-0.860464	0.867188	0.46009	0.523217	No association
2.3.1.178	-1.90876	6.38583	0.0003943	0.00111912	root
2.3.1.179	-0.150395	11.1785	0.220999	0.283954	No association
2.3.1.180	-0.231351	10.6937	0.0940914	0.142478	No association
2.3.1.181	-0.0271243	9.38188	0.895957	0.920786	No association
2.3.1.182	-1.54147	4.21433	0.0255621	0.0458016	No association
2.3.1.183	-0.613326	8.54485	0.0269722	0.0480732	No association
2.3.1.19	-0.862533	5.06874	0.145489	0.20432	No association
2.3.1.191	-1.71354	8.9597	2.72535e-09	2.53927e-08	root
2.3.1.20	2.70986	9.0171	1.18205e-20	1.33079e-18	soil
2.3.1.29	-0.0434937	9.72323	0.824163	0.857155	No association
2.3.1.30	-0.7818	9.41447	0.000525858	0.00144353	No association
2.3.1.31	-0.962385	9.86187	3.17195e-06	1.46757e-05	No association
2.3.1.35	0.133854	9.83647	0.444353	0.510911	No association
2.3.1.37	-0.19479	9.32176	0.406239	0.476414	No association
2.3.1.39	-0.0450312	9.94291	0.774983	0.816396	No association
2.3.1.40	-2.40595	8.75614	6.24238e-16	2.18399e-14	root
2.3.1.41	-1.89595	10.2755	9.18571e-11	1.1598e-09	root
2.3.1.46	-0.615974	7.3159	0.175706	0.237443	No association
2.3.1.47	-1.6557	9.60631	1.12777e-17	6.09449e-16	root
2.3.1.5	-1.74071	6.74624	0.000533968	0.00146031	root
2.3.1.51	0.477898	10.3476	0.000495943	0.00136739	No association
2.3.1.54	2.68285	5.81137	0.00038263	0.00108828	soil
2.3.1.57	0.166796	6.88663	0.682952	0.731696	No association
2.3.1.61	0.243645	10.4678	0.0695591	0.110223	No association
2.3.1.74	0.791943	8.14316	0.00507075	0.0107714	No association
2.3.1.8	1.34018	8.7143	7.44122e-06	3.12208e-05	soil
2.3.1.9	0.432832	12.2477	0.000638192	0.0017244	No association
2.3.2.-	0.790832	1.56688	0.349854	0.420509	No association
2.3.2.2	-0.846461	11.2676	9.79794e-09	7.83255e-08	No association
2.3.3.1	0.534341	11.3516	1.55878e-05	6.11319e-05	No association
2.3.3.10	-3.68782	2.47497	0.00288599	0.00656873	root
2.3.3.13	0.408196	11.3505	0.000412779	0.00116423	No association
2.3.3.14	4.1039	0.803229	0.00585623	0.0122663	No association
2.3.3.15	0.305578	6.57697	0.458291	0.522491	No association
2.3.3.5	-1.05533	8.46516	0.000256357	0.000756198	root
2.3.3.9	0.109728	10.6905	0.409915	0.480195	No association
2.4.-.-	-2.7098	8.31878	3.34689e-13	6.64949e-12	root
2.4.1.-	-1.0821	12.2177	5.23604e-14	1.24103e-12	root
2.4.1.1	0.780414	10.4989	5.51933e-09	4.84196e-08	No association
2.4.1.10	3.06116	4.89941	1.9588e-06	9.35101e-06	soil
2.4.1.109	-4.35499	5.30852	3.35035e-06	1.53435e-05	root
2.4.1.11	-1.20911	2.83781	0.272842	0.337555	No association
2.4.1.117	5.42915	0.971928	4.65504e-06	2.02217e-05	soil
2.4.1.12	1.02784	8.59446	4.17405e-05	0.000148009	soil
2.4.1.129	0.000123268	9.94562	0.992465	0.998377	No association
2.4.1.13	5.03911	5.2243	7.67334e-14	1.75706e-12	soil
2.4.1.14	-3.79924	5.02461	2.54956e-07	1.50413e-06	root
2.4.1.15	0.33944	10.2741	0.0164387	0.030675	No association
2.4.1.157	-0.302285	5.34183	0.607076	0.662228	No association
2.4.1.16	-6.43588	3.2164	0.00231782	0.00543641	root
2.4.1.18	0.38694	10.9885	0.00126628	0.0031917	No association
2.4.1.182	-2.09797	8.96819	1.24084e-11	1.84157e-10	root
2.4.1.20	0.988522	5.47873	0.166613	0.228059	No association
2.4.1.21	-1.35027	9.53187	1.19174e-07	7.45387e-07	root
2.4.1.227	-0.387079	9.59285	0.0292924	0.0517308	No association
2.4.1.25	0.309301	9.0482	0.221132	0.283954	No association
2.4.1.256	-4.00898	5.26392	0.00464904	0.0099538	root
2.4.1.315	-0.302285	5.34183	0.607331	0.662228	No association
2.4.1.4	2.99809	7.39697	3.73232e-10	4.09948e-09	soil
2.4.1.46	-3.38076	5.53574	3.9824e-06	1.76981e-05	root
2.4.1.5	-2.45244	4.94872	0.00404393	0.0088547	root
2.4.1.64	3.13791	5.44856	1.33855e-06	6.64846e-06	soil
2.4.1.7	0.206842	6.57627	0.619995	0.672782	No association
2.4.1.8	-2.1556	4.48212	0.0148146	0.027798	No association
2.4.1.80	-0.674729	5.81094	0.307484	0.373571	No association
2.4.1.83	0.139008	9.62806	0.42114	0.489045	No association
2.4.1.87	-4.42767	0.764442	0.0559589	0.0911949	No association
2.4.2.-	-0.180241	9.06034	0.422462	0.48991	No association
2.4.2.1	1.83766	8.89027	4.14557e-12	6.49083e-11	soil
2.4.2.10	-0.323638	9.28486	0.124549	0.180156	No association
2.4.2.12	-2.31414	4.29228	0.00660715	0.0136082	No association
2.4.2.14	0.486378	10.9474	8.08412e-05	0.000267687	No association
2.4.2.17	-0.0540545	9.51552	0.769209	0.811876	No association
2.4.2.18	-0.389631	9.78525	0.0181265	0.0335005	No association
2.4.2.19	-0.323899	9.39508	0.0919301	0.139862	No association
2.4.2.2	2.323	5.23339	8.54887e-05	0.000282384	soil
2.4.2.21	-0.611551	8.94379	0.0112244	0.0218819	No association
2.4.2.22	-0.612015	6.82055	0.195776	0.259053	No association
2.4.2.28	-0.328554	8.13538	0.294945	0.359956	No association
2.4.2.3	0.625849	6.32046	0.15905	0.219486	No association
2.4.2.4	1.49763	9.23581	1.43892e-10	1.75133e-09	soil
2.4.2.52	-0.987969	0.0466902	0.421354	0.489045	No association
2.4.2.53	2.67867	5.1058	1.38747e-05	5.52943e-05	soil
2.4.2.7	0.319196	8.66723	0.187714	0.25109	No association
2.4.2.8	1.00594	9.04943	9.9454e-06	4.08396e-05	soil
2.4.2.9	0.897768	9.5466	1.42192e-06	7.011e-06	No association
2.4.99.12	-2.10625	9.20407	3.5605e-11	4.959e-10	root
2.4.99.13	-2.10625	9.20407	3.55003e-11	4.959e-10	root
2.4.99.14	-2.10625	9.20407	3.6177e-11	4.98726e-10	root
2.4.99.15	-2.10625	9.20407	3.50924e-11	4.959e-10	root
2.5.1.-	0.065994	10.7162	0.601442	0.65687	No association
2.5.1.115	5.77219	2.26877	3.38218e-08	2.39232e-07	soil
2.5.1.116	5.77211	2.26877	3.4448e-08	2.42392e-07	soil
2.5.1.15	0.142108	9.5046	0.436108	0.503144	No association
2.5.1.16	-1.4748	8.60932	1.57379e-07	9.70866e-07	root
2.5.1.17	-0.679817	8.84895	0.00433115	0.00939867	No association
2.5.1.18	-1.35756	11.8782	1.38536e-14	3.8992e-13	root
2.5.1.19	-0.407128	10.0836	0.0072535	0.0147361	No association
2.5.1.2	-7.13459	5.30525	1.92228e-06	9.20922e-06	root
2.5.1.21	-2.67196	3.25192	0.00200124	0.00484531	root
2.5.1.26	2.48348	7.94694	3.90319e-13	7.3941e-12	soil
2.5.1.3	-1.12876	8.82319	5.53851e-06	2.37541e-05	root
2.5.1.39	-1.13945	9.3519	3.38642e-07	1.96354e-06	root
2.5.1.44	-0.729757	8.03937	0.0312806	0.0546703	No association
2.5.1.47	0.133581	10.7849	0.292982	0.358856	No association
2.5.1.48	0.712674	9.89442	1.21227e-05	4.87435e-05	No association
2.5.1.49	1.1701	9.32587	3.19387e-06	1.47267e-05	soil
2.5.1.54	0.25361	10.7545	0.0436971	0.0727029	No association
2.5.1.55	-1.11087	8.93468	3.72864e-06	1.66801e-05	root
2.5.1.56	0.338497	7.82541	0.260523	0.325293	No association
2.5.1.6	0.404105	10.871	0.00215822	0.00517255	No association
2.5.1.61	-0.300407	9.62539	0.0869156	0.133435	No association
2.5.1.62	5.56747	-0.638605	0.0080012	0.0161338	No association
2.5.1.7	0.390414	10.6663	0.00231288	0.00543426	No association
2.5.1.72	0.427211	10.0995	0.00217702	0.00518559	No association
2.5.1.74	2.57035	7.52487	1.57164e-13	3.25182e-12	soil
2.5.1.78	-0.262179	8.90606	0.253552	0.318059	No association
2.5.1.9	-0.284639	9.01318	0.214637	0.278286	No association
2.6.1.-	-1.38463	8.67239	5.93492e-06	2.52141e-05	root
2.6.1.1	-0.581842	10.1346	0.00376683	0.00831535	No association
2.6.1.11	0.147386	10.7729	0.252198	0.317243	No association
2.6.1.13	1.08523	8.4069	6.60645e-05	0.000223123	soil
2.6.1.16	0.169966	11.5175	0.14222	0.200354	No association
2.6.1.17	-0.545177	10.0896	0.000716412	0.00190902	No association
2.6.1.18	-1.13457	9.50081	5.93472e-05	0.00020247	root
2.6.1.19	1.69748	9.84226	4.05216e-23	6.84308e-21	soil
2.6.1.21	-1.08222	7.50638	0.00232296	0.00543903	root
2.6.1.22	2.00881	8.83735	1.21375e-16	5.12431e-15	soil
2.6.1.37	-1.00739	5.2412	0.0863084	0.132805	No association
2.6.1.39	-0.0327977	5.38819	0.978373	0.987141	No association
2.6.1.42	0.217003	10.6466	0.0908648	0.138553	No association
2.6.1.44	1.85844	6.68196	3.89024e-05	0.000138724	soil
2.6.1.45	1.85844	6.68196	3.89165e-05	0.000138724	soil
2.6.1.50	7.14716	0.448373	0.000132973	0.000416813	soil
2.6.1.51	1.85844	6.68196	3.67913e-05	0.000132547	soil
2.6.1.52	-0.0186504	10.1418	0.90543	0.926694	No association
2.6.1.57	-0.914599	8.82232	0.000201264	0.000612403	No association
2.6.1.62	-1.74426	9.32281	1.38988e-15	4.57984e-14	root
2.6.1.66	-3.94968	6.30947	1.0918e-08	8.62582e-08	root
2.6.1.7	-0.0328049	5.38819	0.978239	0.987141	No association
2.6.1.76	-1.05373	8.02894	0.00103484	0.00266807	root
2.6.1.77	2.89174	3.95478	5.22505e-05	0.000180078	soil
2.6.1.81	1.34129	1.16483	0.247873	0.312764	No association
2.6.1.82	0.313204	3.58642	0.693801	0.740969	No association
2.6.1.83	0.751266	3.23498	0.277832	0.343004	No association
2.6.1.84	-0.933067	6.88047	0.0686637	0.109135	No association
2.6.1.85	-0.108926	9.60359	0.558596	0.617564	No association
2.6.1.87	5.07523	3.5025	2.90593e-08	2.0949e-07	soil
2.6.1.9	0.102355	10.5007	0.445384	0.511227	No association
2.6.99.2	-1.05369	9.14456	4.56852e-06	1.99099e-05	root
2.7.1.-	0.316706	8.45075	0.272705	0.337555	No association
2.7.1.100	-0.40965	4.93376	0.545859	0.605465	No association
2.7.1.105	-1.78956	2.52455	0.060984	0.097966	No association
2.7.1.107	-2.0765	7.2678	8.16196e-08	5.22598e-07	root
2.7.1.11	0.41459	9.32098	0.0368854	0.0628401	No association
2.7.1.113	-2.08812	5.98815	0.000321065	0.00092486	root
2.7.1.12	-0.396178	8.26061	0.165768	0.227132	No association
2.7.1.130	-2.21409	8.58433	1.3049e-09	1.29627e-08	root
2.7.1.144	-1.78672	7.52159	6.48443e-05	0.00021956	root
2.7.1.146	5.97782	3.05718	3.94593e-06	1.75939e-05	soil
2.7.1.147	5.97777	3.05718	3.9972e-06	1.77056e-05	soil
2.7.1.15	-1.25216	8.93252	3.5407e-06	1.5945e-05	root
2.7.1.156	-0.542438	7.61558	0.106095	0.158031	No association
2.7.1.16	-0.448996	8.55121	0.0980074	0.147942	No association
2.7.1.167	-2.89941	7.6844	4.07355e-11	5.44888e-10	root
2.7.1.17	-0.242189	10.2329	0.117655	0.17184	No association
2.7.1.19	1.43412	4.77342	0.0143403	0.0271342	No association
2.7.1.2	-0.873089	10.0964	2.89067e-08	2.0949e-07	No association
2.7.1.20	-0.0296457	8.82848	0.915338	0.936125	No association
2.7.1.21	0.472397	8.92257	0.0349979	0.0601554	No association
2.7.1.23	-0.0149028	9.59997	0.938282	0.956694	No association
2.7.1.24	-0.376084	8.53645	0.148149	0.207409	No association
2.7.1.25	-0.364688	10.2597	0.0092318	0.0182608	No association
2.7.1.26	-0.275532	9.56301	0.118958	0.173369	No association
2.7.1.29	0.671428	7.95342	0.0280335	0.0498333	No association
2.7.1.30	0.323904	10.4213	0.0217254	0.0395565	No association
2.7.1.31	3.27709	7.36394	6.85737e-17	2.98848e-15	soil
2.7.1.32	0.966804	-1.27457	0.690041	0.737536	No association
2.7.1.33	0.834363	9.75792	3.41708e-07	1.96792e-06	No association
2.7.1.35	1.0038	7.88583	0.00127736	0.00320766	soil
2.7.1.36	-3.45169	2.50375	0.00237164	0.0055434	root
2.7.1.39	-0.468479	9.36628	0.0193136	0.035452	No association
2.7.1.4	-0.682251	9.68798	0.000559601	0.00152731	No association
2.7.1.40	0.0919686	10.6956	0.476317	0.5394	No association
2.7.1.45	-1.52887	9.35381	2.2328e-07	1.34067e-06	root
2.7.1.47	-1.04609	7.15186	0.0312512	0.0546703	No association
2.7.1.48	1.3677	6.6901	0.000760205	0.00200986	soil
2.7.1.49	-1.18177	9.31402	4.01301e-08	2.73817e-07	root
2.7.1.5	2.41862	6.84908	7.85291e-09	6.50876e-08	soil
2.7.1.50	-0.941096	5.28957	0.175067	0.237092	No association
2.7.1.53	-0.662302	7.24297	0.126528	0.182433	No association
2.7.1.56	3.12187	7.19646	1.32379e-14	3.80518e-13	soil
2.7.1.58	-1.45716	8.32232	0.000229428	0.000688793	root
2.7.1.59	-1.27628	6.79783	0.0132232	0.0252325	No association
2.7.1.6	1.02036	7.94645	0.000701061	0.00187181	soil
2.7.1.60	-1.82682	5.99985	0.00214759	0.00516262	root
2.7.1.63	3.24043	6.96978	4.57079e-13	8.34478e-12	soil
2.7.1.65	-2.51662	-1.51602	0.765467	0.808558	No association
2.7.1.66	-3.36934	-1.30082	0.507808	0.569335	No association
2.7.1.68	-2.23313	1.3659	0.0252336	0.045273	No association
2.7.1.69	-0.417969	9.30701	0.0615157	0.0985857	No association
2.7.1.71	-0.543587	9.09054	0.0160421	0.0299764	No association
2.7.1.76	-3.06306	2.10825	0.0084319	0.0169241	No association
2.7.1.82	5.40337	3.91566	7.80317e-10	7.92638e-09	soil
2.7.1.90	1.03171	8.31528	0.0002671	0.000783934	soil
2.7.1.92	0.26829	8.48273	0.356574	0.427446	No association
2.7.11.1	-1.99759	8.61501	5.03505e-08	3.3675e-07	root
2.7.11.12	-3.22567	3.07204	0.000406817	0.00114981	root
2.7.13.3	-1.07463	13.772	1.5886e-13	3.25182e-12	root
2.7.2.1	0.751774	8.17104	0.0117779	0.0228292	No association
2.7.2.11	-0.310132	9.70978	0.0778428	0.121298	No association
2.7.2.2	2.19334	6.98061	7.0428e-08	4.55255e-07	soil
2.7.2.3	0.111282	10.1519	0.423318	0.490483	No association
2.7.2.4	-0.431965	11.2266	0.000335408	0.000960035	No association
2.7.2.8	-0.209714	10.0153	0.197965	0.261438	No association
2.7.3.3	-0.808054	1.36564	0.439959	0.506721	No association
2.7.3.9	-0.330133	10.9302	0.0110408	0.0215551	No association
2.7.4.1	-0.0702485	11.1368	0.568959	0.626969	No association
2.7.4.14	-0.0504595	8.89481	0.834616	0.866318	No association
2.7.4.16	-0.371126	8.9805	0.114743	0.168498	No association
2.7.4.22	0.445478	9.74654	0.00610665	0.0126924	No association
2.7.4.23	-0.570997	5.97629	0.377236	0.445979	No association
2.7.4.3	-0.00861059	9.43138	0.970438	0.981757	No association
2.7.4.6	0.28198	9.01636	0.210095	0.273185	No association
2.7.4.7	-1.18177	9.31402	3.81062e-08	2.65368e-07	root
2.7.4.8	-0.15782	9.26026	0.456378	0.520749	No association
2.7.4.9	0.0807791	9.04082	0.711567	0.758144	No association
2.7.6.1	0.366575	10.4132	0.00726683	0.014741	No association
2.7.6.2	-0.294945	6.15402	0.563188	0.622131	No association
2.7.6.3	-0.512101	8.75422	0.0432995	0.0723085	No association
2.7.6.5	0.469921	11.4229	0.000213456	0.000643703	No association
2.7.7.-	0.00130773	10.7993	0.987612	0.994976	No association
2.7.7.1	-3.25587	6.32663	5.77432e-09	5.00071e-08	root
2.7.7.12	0.50143	7.31231	0.189732	0.252539	No association
2.7.7.13	-0.333977	9.87328	0.057179	0.0928472	No association
2.7.7.14	-4.38879	3.58105	1.69541e-05	6.54427e-05	root
2.7.7.15	1.52302	2.55085	0.0337209	0.0583315	No association
2.7.7.18	0.143723	9.00803	0.513027	0.57281	No association
2.7.7.19	0.546549	9.86461	0.000564684	0.00153808	No association
2.7.7.2	-0.275532	9.56301	0.119159	0.173473	No association
2.7.7.23	0.121332	10.2311	0.377296	0.445979	No association
2.7.7.24	0.148838	9.3395	0.438078	0.504986	No association
2.7.7.27	0.811792	10.065	1.29748e-08	1.00741e-07	No association
2.7.7.3	0.135382	9.13247	0.527374	0.586405	No association
2.7.7.33	0.0602345	7.58141	0.843774	0.874857	No association
2.7.7.38	-1.68961	8.37701	1.08981e-08	8.62582e-08	root
2.7.7.39	4.03305	5.84516	4.17988e-12	6.49083e-11	soil
2.7.7.4	0.141259	11.6208	0.244643	0.31034	No association
2.7.7.41	-0.174372	9.1982	0.429542	0.497268	No association
2.7.7.43	-1.69144	6.58501	0.000269285	0.000787454	root
2.7.7.59	-0.669516	11.178	2.51207e-07	1.49507e-06	No association
2.7.7.6	0.602586	13.9395	1.09101e-06	5.49984e-06	No association
2.7.7.62	-0.542439	7.61558	0.105398	0.157363	No association
2.7.7.63	1.74474	6.37533	0.000157006	0.000487622	soil
2.7.7.65	-1.25578	9.70535	1.09072e-09	1.09153e-08	root
2.7.7.7	0.165801	14.0458	0.127564	0.18373	No association
2.7.7.70	-2.89941	7.6844	4.06369e-11	5.44888e-10	root
2.7.7.8	0.527181	11.7037	3.20357e-05	0.000117291	No association
2.7.7.83	-2.38212	1.88436	0.0427526	0.071661	No association
2.7.7.9	0.220931	10.1873	0.118865	0.173369	No association
2.7.8.-	-0.656966	10.5065	2.213e-06	1.05274e-05	No association
2.7.8.11	3.62514	4.84241	7.02539e-07	3.75947e-06	soil
2.7.8.13	0.0499564	10.2015	0.715195	0.761409	No association
2.7.8.24	0.00625708	6.66592	0.974952	0.985161	No association
2.7.8.26	-1.02874	7.42574	0.00377552	0.00832092	root
2.7.8.37	-0.631978	6.60392	0.261799	0.326283	No association
2.7.8.5	0.424831	9.46199	0.0211352	0.0385859	No association
2.7.8.7	0.465273	8.05539	0.108369	0.160886	No association
2.7.8.8	-1.37629	9.24217	6.35969e-09	5.43793e-08	root
2.7.9.1	0.569598	10.709	0.000321864	0.000925187	No association
2.7.9.2	0.291963	10.0841	0.0591843	0.0953016	No association
2.7.9.3	0.752606	7.77972	0.0289899	0.0513308	No association
2.8.1.1	-0.741634	8.90466	0.00454691	0.00979007	No association
2.8.1.10	-0.749045	9.18684	0.000961301	0.00251203	No association
2.8.1.2	-0.741634	8.90466	0.00455807	0.00979007	No association
2.8.1.6	-0.98792	9.44137	8.2386e-07	4.31409e-06	No association
2.8.1.7	0.295165	11.1815	0.0128516	0.0246277	No association
2.8.1.8	0.431337	10.3985	0.00209898	0.00505477	No association
2.8.2.1	-3.34249	3.57051	7.93361e-05	0.000263349	root
2.8.2.2	-1.06744	2.77991	0.18738	0.25109	No association
2.8.2.30	-3.19743	-0.256639	0.048679	0.0804962	No association
2.8.3.-	-0.401321	7.69388	0.236689	0.301952	No association
2.8.3.1	-1.71035	6.77313	0.000115665	0.000367678	root
2.8.3.10	3.24879	-1.50751	0.365128	0.434999	No association
2.8.3.12	0.477746	6.75846	0.252701	0.317285	No association
2.8.3.15	-1.93451	3.01766	0.0350784	0.0602172	No association
2.8.3.5	0.692993	10.0359	1.69043e-05	6.54427e-05	No association
2.8.3.6	-0.444703	7.82567	0.218538	0.281964	No association
2.9.1.1	1.1932	7.42939	0.000327317	0.000938863	soil
3.1.-.-	-0.247617	11.8411	0.0327629	0.0568928	No association
3.1.1.-	-0.753602	9.26614	0.0010103	0.00262989	No association
3.1.1.1	-1.31018	10.0662	3.69771e-10	4.09476e-09	root
3.1.1.11	-2.78019	8.32297	6.17218e-10	6.36536e-09	root
3.1.1.15	-2.76968	7.00824	4.78686e-09	4.25463e-08	root
3.1.1.17	-1.56842	9.74233	5.48728e-09	4.84196e-08	root
3.1.1.22	-3.09465	7.64271	4.40959e-10	4.76589e-09	root
3.1.1.23	-0.701251	6.57631	0.138862	0.197893	No association
3.1.1.24	-0.0546214	7.76877	0.873019	0.901719	No association
3.1.1.3	0.334335	7.80337	0.298526	0.363997	No association
3.1.1.31	-0.323197	9.17999	0.151338	0.210781	No association
3.1.1.32	-2.79046	8.08942	8.23751e-14	1.85481e-12	root
3.1.1.4	-2.79047	8.08942	8.92336e-14	1.9763e-12	root
3.1.1.41	1.55693	6.38144	0.0066112	0.0136082	No association
3.1.1.45	-1.54266	9.92641	3.37849e-16	1.3041e-14	root
3.1.1.47	-3.69835	3.92676	0.00219695	0.00519851	root
3.1.1.5	-1.6965	9.04799	9.43082e-08	5.98171e-07	root
3.1.1.56	-1.61097	9.80728	5.7871e-10	6.01414e-09	root
3.1.1.57	-1.81241	6.36539	0.000164573	0.000509949	root
3.1.1.61	-1.74629	11.2446	1.38813e-21	1.70488e-19	root
3.1.1.75	-1.04782	9.77299	6.71685e-09	5.70721e-08	root
3.1.1.84	-1.61097	9.80728	5.74576e-10	6.01414e-09	root
3.1.11.-	-1.30216	5.58305	0.0762872	0.119287	No association
3.1.11.1	-3.08307	8.44483	2.65351e-19	1.88678e-17	root
3.1.11.2	-0.376066	10.8188	0.00525629	0.0110784	No association
3.1.11.5	0.222376	11	0.189557	0.252539	No association
3.1.11.6	-0.2907	10.3435	0.0424723	0.0713683	No association
3.1.2.-	-0.71979	10.2216	2.66892e-06	1.24765e-05	No association
3.1.2.1	-0.188896	8.0078	0.547586	0.605887	No association
3.1.2.12	-1.39396	9.16191	2.96076e-08	2.1164e-07	root
3.1.2.2	-1.1011	4.96499	0.153206	0.212725	No association
3.1.2.21	-2.64913	5.52822	0.000610024	0.00165159	root
3.1.2.23	-1.51946	6.13536	0.00289447	0.00657215	root
3.1.2.6	-0.512057	9.9473	0.00299958	0.00676532	No association
3.1.21.2	4.25875	7.76612	3.17312e-27	2.14344e-24	soil
3.1.22.4	-0.193797	8.88007	0.430189	0.49759	No association
3.1.26.12	0.172966	11.1904	0.159914	0.220287	No association
3.1.26.4	0.115948	10.121	0.400275	0.471055	No association
3.1.3.-	-0.97283	7.89274	0.00295782	0.00669349	No association
3.1.3.1	-0.817966	10.9768	1.7491e-07	1.06032e-06	No association
3.1.3.11	0.599582	10.0415	0.000132527	0.00041638	No association
3.1.3.12	-0.00271305	8.91048	1	1	No association
3.1.3.15	-1.45652	7.93917	5.69756e-06	2.4282e-05	root
3.1.3.16	-1.6385	6.23689	0.00134635	0.00337462	root
3.1.3.18	-1.03913	9.85732	4.11915e-09	3.69712e-08	root
3.1.3.2	-2.51183	7.59687	5.12737e-08	3.41235e-07	root
3.1.3.25	-0.446554	10.2583	0.0044094	0.00954664	No association
3.1.3.27	-3.26272	6.28658	5.6143e-09	4.89349e-08	root
3.1.3.3	0.692082	9.79714	9.84956e-05	0.000318343	No association
3.1.3.37	4.26074	0.0992918	0.000290585	0.000842448	soil
3.1.3.4	-2.76261	2.97013	0.0145879	0.0275255	No association
3.1.3.41	1.17592	3.22534	0.112063	0.165281	No association
3.1.3.45	-1.6291	7.59757	2.30393e-05	8.74329e-05	root
3.1.3.46	-1.78969	2.52455	0.0614111	0.0985349	No association
3.1.3.5	-0.603992	10.633	5.68124e-06	2.4282e-05	No association
3.1.3.6	-0.287134	8.48153	0.459355	0.522821	No association
3.1.3.70	-4.10765	4.85246	9.78504e-09	7.83255e-08	root
3.1.3.71	0.776218	5.45309	0.150698	0.21054	No association
3.1.3.73	-6.76892	2.80248	0.000251627	0.0007455	root
3.1.3.76	0.516772	2.34656	0.487289	0.549063	No association
3.1.3.77	-2.64201	6.93901	2.91518e-08	2.0949e-07	root
3.1.3.8	-0.281707	8.29156	0.323612	0.391056	No association
3.1.3.81	-2.76273	2.97013	0.0147136	0.0276469	No association
3.1.3.82	-2.03694	7.08818	7.34481e-07	3.89131e-06	root
3.1.3.83	-2.03695	7.08818	1.12422e-06	5.64618e-06	root
3.1.4.12	-6.6165	0.47357	0.00057097	0.00155207	root
3.1.4.16	-0.287133	8.48153	0.459146	0.522821	No association
3.1.4.17	-0.156927	4.50753	0.817954	0.852666	No association
3.1.4.3	-1.22404	7.3788	0.0011512	0.00291795	root
3.1.4.4	-0.783093	7.99376	0.0370708	0.0630764	No association
3.1.4.46	0.0905935	10.369	0.525815	0.585153	No association
3.1.4.50	-1.18175	3.69206	0.105413	0.157363	No association
3.1.4.52	-2.8832	6.27445	5.21002e-05	0.000180078	root
3.1.5.1	0.448048	9.9937	0.00365716	0.00811301	No association
3.1.6.1	-0.475703	9.55754	0.014104	0.0267243	No association
3.1.6.12	-0.710406	3.88867	0.419266	0.4883	No association
3.1.6.13	-1.69764	6.34077	0.00520636	0.0110248	No association
3.1.6.14	0.76276	7.45461	0.0473517	0.0784935	No association
3.1.6.2	-0.268595	3.35094	0.779181	0.819839	No association
3.1.6.4	-0.6041	3.13665	0.536332	0.595386	No association
3.1.6.8	0.19834	3.66819	0.740197	0.784319	No association
3.1.7.2	-1.28427	9.94516	1.09831e-08	8.62687e-08	root
3.10.1.1	-3.14246	0.532028	0.0382114	0.0646102	No association
3.11.1.1	-3.38437	3.42442	0.00012698	0.000400817	root
3.11.1.2	-1.43057	7.02546	0.000670131	0.0017999	root
3.13.1.1	-0.00259162	7.76303	0.995395	1	No association
3.2.1.1	0.943213	11.2542	4.20089e-13	7.77452e-12	No association
3.2.1.10	1.30354	8.17471	6.98809e-06	2.94109e-05	soil
3.2.1.113	-0.947468	3.24752	0.278009	0.343004	No association
3.2.1.14	-2.4824	9.13815	6.19446e-11	8.04684e-10	root
3.2.1.166	-2.51799	1.78381	0.00620446	0.0128562	No association
3.2.1.18	-0.93294	4.3479	0.159957	0.220287	No association
3.2.1.20	-0.174473	11.5752	0.168118	0.229422	No association
3.2.1.21	-0.653879	12.305	0.0043341	0.00939867	No association
3.2.1.22	0.189014	10.009	0.333933	0.402447	No association
3.2.1.23	0.0066077	10.3857	0.970856	0.981757	No association
3.2.1.24	2.18722	8.50393	4.13224e-09	3.69712e-08	soil
3.2.1.25	-0.530408	9.80316	0.126291	0.182286	No association
3.2.1.26	0.562175	6.57077	0.20163	0.264725	No association
3.2.1.28	-2.5057	8.02271	1.81977e-12	3.07313e-11	root
3.2.1.3	-1.14317	8.50577	7.06193e-05	0.000236155	root
3.2.1.31	-0.882162	8.06782	0.0130593	0.0249902	No association
3.2.1.35	-0.263647	5.95535	0.6413	0.69201	No association
3.2.1.37	-1.94843	9.9905	1.41397e-10	1.73661e-09	root
3.2.1.39	-3.2231	7.56998	7.26628e-07	3.86486e-06	root
3.2.1.4	-2.70971	10.6289	6.23811e-23	9.3641e-21	root
3.2.1.45	-2.63759	8.38036	2.02594e-10	2.33935e-09	root
3.2.1.50	-1.83896	5.16264	0.0553033	0.090403	No association
3.2.1.51	-1.4229	8.79608	4.59129e-05	0.000161112	root
3.2.1.52	-0.848087	10.8751	3.12803e-07	1.82942e-06	No association
3.2.1.54	6.32887	4.68716	6.11222e-13	1.10101e-11	soil
3.2.1.55	-1.4146	10.8109	1.54749e-08	1.18629e-07	root
3.2.1.58	-4.68543	-0.783031	0.076141	0.119196	No association
3.2.1.65	2.02858	6.77088	9.33202e-07	4.82709e-06	soil
3.2.1.67	-7.65655	1.31589	2.41769e-05	9.14931e-05	root
3.2.1.78	-3.67069	8.47005	6.3682e-17	2.9667e-15	root
3.2.1.84	0.633424	1.54512	0.449837	0.515026	No association
3.2.1.86	2.75404	7.16287	2.04161e-12	3.40521e-11	soil
3.2.1.91	-1.75002	8.1326	0.00578842	0.0121431	No association
3.2.1.93	-2.02625	2.06515	0.0294972	0.0520244	No association
3.2.2.-	0.172018	10.3134	0.21134	0.274539	No association
3.2.2.1	-0.65221	9.25683	0.00720921	0.0146681	No association
3.2.2.20	-0.402012	8.72691	0.135986	0.19442	No association
3.2.2.21	-0.277511	10.253	0.0482323	0.0798551	No association
3.2.2.23	0.525611	10.0057	0.000423341	0.00118658	No association
3.2.2.26	-1.89258	1.38288	0.0703902	0.111225	No association
3.2.2.27	-0.325462	8.94471	0.155705	0.215973	No association
3.2.2.4	-0.606959	10.0159	0.000230787	0.000690652	No association
3.2.2.8	6.13134	2.60668	6.11151e-09	5.25901e-08	soil
3.2.2.9	-1.04786	7.59583	0.00197885	0.00479969	root
3.3.1.1	0.4031	11.0052	0.00137011	0.00342148	No association
3.3.2.10	0.516749	2.34656	0.486591	0.549063	No association
3.3.2.6	0.859278	3.96465	0.167567	0.228901	No association
3.3.2.9	1.00628	7.83052	0.00153067	0.00379439	soil
3.4.-.-	-1.17709	11.734	4.63956e-15	1.45768e-13	root
3.4.11.1	-0.238539	11.0191	0.0526246	0.0863862	No association
3.4.11.2	0.370239	11.2222	0.00247241	0.00576896	No association
3.4.11.5	-0.729828	9.61835	0.000107249	0.000344986	No association
3.4.13.-	-3.46113	4.78113	4.96671e-06	2.15065e-05	root
3.4.15.1	-0.720212	9.83402	1.4094e-05	5.60027e-05	No association
3.4.16.4	-0.673627	10.4261	7.90699e-07	4.15655e-06	No association
3.4.19.13	-0.846461	11.2676	9.49352e-09	7.68009e-08	No association
3.4.21.-	1.50372	9.159	7.21974e-12	1.09594e-10	soil
3.4.21.107	-1.87997	7.51895	3.4883e-06	1.57615e-05	root
3.4.21.4	-1.87827	0.714868	0.205504	0.268507	No association
3.4.21.53	0.0993908	11.6061	0.412153	0.481692	No association
3.4.21.69	-2.90491	3.32963	0.00216546	0.00517255	root
3.4.21.89	-0.216912	9.74658	0.188298	0.251381	No association
3.4.21.92	0.937154	10.5736	5.81037e-11	7.62118e-10	No association
3.4.23.36	-0.42183	8.53112	0.107927	0.160406	No association
3.4.24.-	-1.2928	9.42114	2.5285e-09	2.37222e-08	root
3.4.24.11	3.1938	7.30367	2.67274e-16	1.06202e-14	soil
3.4.24.15	1.29064	7.74657	0.000178672	0.000547359	soil
3.4.24.25	-0.960445	5.6863	0.128113	0.184163	No association
3.4.24.56	-4.43387	5.98331	8.12655e-06	3.39906e-05	root
3.4.25.1	3.9012	8.31324	2.50431e-19	1.87962e-17	soil
3.5.1.-	1.12214	7.62684	0.000418041	0.00117525	soil
3.5.1.1	-0.622292	8.17699	0.0364989	0.0622601	No association
3.5.1.10	-0.254379	9.65031	0.162875	0.223622	No association
3.5.1.107	-1.67887	2.01233	0.187645	0.25109	No association
3.5.1.108	-1.66148	9.26923	8.75061e-11	1.11529e-09	root
3.5.1.11	-0.208186	10.1667	0.169278	0.23057	No association
3.5.1.16	-0.903374	9.28248	5.149e-05	0.000178825	No association
3.5.1.18	-0.151796	9.96132	0.329257	0.397521	No association
3.5.1.19	1.12214	7.62684	0.000432905	0.00121088	soil
3.5.1.2	-0.608654	8.00834	0.061687	0.0987431	No association
3.5.1.24	-3.44286	6.92716	7.67741e-08	4.93914e-07	root
3.5.1.25	-0.696345	9.4987	0.00164778	0.00406233	No association
3.5.1.26	-2.57966	7.21951	3.98345e-08	2.7318e-07	root
3.5.1.3	4.23808	0.0663484	0.000418428	0.00117525	soil
3.5.1.32	-0.363944	10.1641	0.0548014	0.0897415	No association
3.5.1.38	-1.59298	5.02964	0.0103416	0.0203369	No association
3.5.1.4	0.428817	10.3383	0.00394977	0.00867666	No association
3.5.1.41	-1.20932	6.34839	0.0138181	0.0262933	No association
3.5.1.44	-1.81284	8.279	4.21057e-06	1.85292e-05	root
3.5.1.49	-1.49065	7.69153	3.65617e-05	0.000132072	root
3.5.1.5	-0.209286	9.7198	0.271625	0.337007	No association
3.5.1.53	-0.260231	9.3718	0.199772	0.263309	No association
3.5.1.54	-0.825237	8.69352	0.00260531	0.00604773	No association
3.5.1.56	1.04284	1.08817	0.23247	0.297131	No association
3.5.1.59	4.68202	3.04798	2.65001e-08	1.95638e-07	soil
3.5.1.6	-0.169148	8.2942	0.59051	0.647548	No association
3.5.1.68	-1.42507	8.5694	4.85445e-05	0.00016903	root
3.5.1.89	3.54593	2.65412	0.000248816	0.000740419	soil
3.5.1.96	-3.03459	2.40369	0.00169609	0.00415111	root
3.5.2.10	-0.35515	7.83997	0.246218	0.311461	No association
3.5.2.14	0.993492	10.3567	1.60062e-09	1.56699e-08	No association
3.5.2.15	2.09805	7.58745	4.39862e-10	4.76589e-09	soil
3.5.2.17	-0.315504	6.7982	0.454425	0.519397	No association
3.5.2.2	0.955776	9.52887	5.70323e-08	3.72225e-07	No association
3.5.2.3	-0.221971	11.0598	0.0999534	0.150711	No association
3.5.2.5	1.4303	8.21247	1.01797e-06	5.18974e-06	soil
3.5.2.6	-1.45612	10.9063	1.01297e-19	8.05017e-18	root
3.5.2.7	0.249344	9.62931	0.152582	0.212077	No association
3.5.2.9	-0.51706	10.0278	0.00482959	0.0102975	No association
3.5.3.1	-0.932444	9.22538	5.21673e-05	0.000180078	No association
3.5.3.11	0.904031	9.25949	3.03338e-05	0.00011197	No association
3.5.3.12	-0.149878	8.43529	0.585784	0.642887	No association
3.5.3.13	-0.834674	7.95773	0.00656963	0.013592	No association
3.5.3.23	-0.56988	7.72812	0.0931069	0.141493	No association
3.5.3.3	3.8723	4.99787	4.21777e-08	2.8491e-07	soil
3.5.3.4	1.15949	6.36825	0.0107196	0.0209887	No association
3.5.3.6	1.65237	8.322	3.51031e-08	2.45722e-07	soil
3.5.3.7	-3.85265	0.980458	0.00257211	0.00598094	root
3.5.3.8	-0.560576	7.68669	0.113233	0.166824	No association
3.5.3.9	7.60768	0.681402	9.3612e-07	4.82709e-06	soil
3.5.4.-	0.245817	7.61374	0.440612	0.507041	No association
3.5.4.1	-0.777741	8.98005	0.00201392	0.00486728	No association
3.5.4.10	0.196749	10.7908	0.119794	0.174023	No association
3.5.4.12	0.487558	5.10519	0.369401	0.439701	No association
3.5.4.13	0.391809	9.50813	0.0357476	0.061133	No association
3.5.4.16	0.305067	9.86534	0.057814	0.0936532	No association
3.5.4.19	-0.126001	8.57123	0.625963	0.67712	No association
3.5.4.2	-0.263645	8.82135	0.417858	0.487081	No association
3.5.4.25	0.0908353	7.29077	0.797573	0.83464	No association
3.5.4.26	-0.427025	9.75476	0.0118677	0.0229373	No association
3.5.4.27	2.05349	3.80449	0.0018259	0.00445269	soil
3.5.4.3	-0.277165	9.23486	0.207159	0.270147	No association
3.5.4.4	0.883538	10.2587	4.15023e-08	2.81757e-07	No association
3.5.4.5	0.896929	7.5624	0.00609553	0.0126888	No association
3.5.4.9	0.198331	9.73748	0.220067	0.283304	No association
3.5.5.1	-0.20159	6.95886	0.614345	0.668261	No association
3.5.5.7	-0.833704	4.90545	0.263685	0.328331	No association
3.5.99.2	-0.888411	5.00608	0.217583	0.281027	No association
3.5.99.3	0.819438	7.82299	0.0186262	0.0343301	No association
3.5.99.4	0.631517	5.94633	0.202608	0.265493	No association
3.5.99.6	0.371785	7.42489	0.289273	0.354957	No association
3.5.99.7	0.861075	7.99243	0.0054906	0.0115362	No association
3.6.-.-	-2.68672	3.27271	0.00274327	0.006303	root
3.6.1.-	-1.99428	9.23429	9.45302e-15	2.83801e-13	root
3.6.1.1	0.507778	11.6474	3.44024e-05	0.00012494	No association
3.6.1.11	-1.09896	10.3312	5.51043e-10	5.81608e-09	root
3.6.1.13	-1.17689	8.40012	4.5776e-05	0.000161051	root
3.6.1.22	-0.304496	9.1072	0.176959	0.238832	No association
3.6.1.23	0.496159	8.31542	0.0796347	0.123805	No association
3.6.1.27	0.0415678	9.632	0.802699	0.838057	No association
3.6.1.3	3.20342	7.22677	3.48785e-13	6.82911e-12	soil
3.6.1.31	-0.271095	8.27233	0.333364	0.402121	No association
3.6.1.40	-2.37588	5.88261	2.85193e-05	0.00010556	root
3.6.1.41	-2.47053	8.19674	2.53784e-13	5.11734e-12	root
3.6.1.45	-2.75483	2.80914	0.00112761	0.00287435	root
3.6.1.54	-2.82762	7.86979	7.94726e-12	1.19297e-10	root
3.6.1.66	-0.206298	9.13834	0.353226	0.424185	No association
3.6.1.7	-0.823041	6.34459	0.0760411	0.119196	No association
3.6.3.-	-0.581735	12.1892	3.41224e-06	1.55217e-05	No association
3.6.3.10	-2.03688	1.09684	0.0812161	0.125829	No association
3.6.3.12	-1.32823	10.5984	1.0587e-05	4.29521e-05	root
3.6.3.14	0.199214	12.4923	0.081602	0.126282	No association
3.6.3.17	0.067483	11.4035	0.684996	0.733304	No association
3.6.3.20	-0.710754	9.26573	0.00597762	0.0124626	No association
3.6.3.21	-0.0888312	6.0426	0.890958	0.917442	No association
3.6.3.25	-0.590494	9.48427	0.00228636	0.00538132	No association
3.6.3.27	0.416067	10.0193	0.00455591	0.00979007	No association
3.6.3.28	-0.396653	8.23224	0.220185	0.283304	No association
3.6.3.29	-0.584236	8.70583	0.0216168	0.0394119	No association
3.6.3.30	-0.0776468	9.66319	0.676464	0.725896	No association
3.6.3.31	0.703274	9.08941	0.00145123	0.00360877	No association
3.6.3.32	0.00659827	9.4532	0.96709	0.979414	No association
3.6.3.34	0.202628	10.4174	0.171738	0.233418	No association
3.6.3.40	4.41823	0.983514	4.03037e-05	0.00014329	soil
3.6.3.41	-2.02033	8.27906	8.84699e-08	5.63787e-07	root
3.6.3.44	0.967157	3.86093	0.161766	0.222552	No association
3.6.3.55	-2.07831	4.44925	0.0050961	0.0108082	No association
3.6.3.6	3.96802	-0.187762	0.00343119	0.00766204	soil
3.6.3.9	3.63572	2.98495	1.05525e-05	4.29521e-05	soil
3.6.4.-	0.0896379	12.4993	0.412166	0.481692	No association
3.6.4.12	0.450703	13.6986	7.66639e-05	0.000255735	No association
3.6.4.13	-0.417337	11.5933	0.000397282	0.00112522	No association
3.6.4.6	-1.89422	4.61106	0.00740298	0.0149946	No association
3.7.1.-	6.27141	1.96064	1.18287e-07	7.43281e-07	soil
3.7.1.12	-0.113898	4.02437	0.901827	0.923706	No association
3.7.1.14	3.65648	4.52351	3.88392e-08	2.69086e-07	soil
3.7.1.2	1.39079	8.30462	1.52951e-05	6.04202e-05	soil
3.7.1.22	0.775627	8.91768	0.00270063	0.0062262	No association
3.7.1.3	0.0087745	9.25765	0.9604	0.975564	No association
3.7.1.5	-0.689163	6.4789	0.14766	0.206939	No association
3.7.1.8	-0.617045	4.37872	0.511926	0.572053	No association
3.7.1.9	9.25058	2.29216	1.07687e-06	5.4489e-06	soil
3.8.1.-	-1.38587	7.49384	0.000927037	0.0024319	root
3.8.1.2	0.390767	8.36458	0.147409	0.206802	No association
3.8.1.3	-0.0304303	6.34659	0.965238	0.978272	No association
3.8.1.5	-0.719293	8.64387	0.00589509	0.0123095	No association
3.8.1.8	-0.25284	5.89138	0.635123	0.686441	No association
4.-.-.-	-1.79128	5.98848	0.00105581	0.00271694	root
4.1.1.-	-2.66516	0.51656	0.0513625	0.0844169	No association
4.1.1.11	-0.00122615	7.67367	0.991915	0.998377	No association
4.1.1.12	-1.97142	1.74819	0.0336322	0.0582528	No association
4.1.1.15	2.41481	4.81466	0.000182828	0.000558824	soil
4.1.1.17	-0.665725	9.32942	0.00399294	0.00875723	No association
4.1.1.18	0.986003	6.74558	0.030722	0.0538333	No association
4.1.1.19	-2.02452	10.0123	4.18546e-18	2.57025e-16	root
4.1.1.2	-1.20959	-0.156054	0.48782	0.549204	No association
4.1.1.20	-0.287279	10.7402	0.026906	0.0480185	No association
4.1.1.22	-2.74507	2.67341	0.00310685	0.00698396	root
4.1.1.23	-0.34853	9.31379	0.0876892	0.134165	No association
4.1.1.25	-2.14345	2.94101	0.0146475	0.0275993	No association
4.1.1.28	2.32782	8.18097	2.31591e-12	3.81561e-11	soil
4.1.1.3	-3.57752	6.81833	1.44599e-12	2.47283e-11	root
4.1.1.31	-0.871849	10.7452	3.77585e-09	3.47018e-08	No association
4.1.1.32	1.20012	10.3505	3.08458e-14	7.86278e-13	soil
4.1.1.36	-0.0892495	9.92374	0.572665	0.630025	No association
4.1.1.37	-0.023562	10.006	0.883776	0.912132	No association
4.1.1.39	-0.597116	7.76426	0.0736951	0.115905	No association
4.1.1.4	4.85102	4.71455	8.55401e-11	1.10062e-09	soil
4.1.1.44	-0.00331316	7.84918	0.998524	1	No association
4.1.1.45	-0.693244	8.15822	0.0187254	0.034466	No association
4.1.1.47	0.0779579	8.13236	0.783065	0.822644	No association
4.1.1.48	-0.197047	9.42132	0.294624	0.359889	No association
4.1.1.49	0.304172	9.63762	0.108622	0.161084	No association
4.1.1.5	1.89881	3.49527	0.0119559	0.0230749	No association
4.1.1.50	-1.87089	7.64577	5.65246e-08	3.70702e-07	root
4.1.1.55	-1.38279	5.41124	0.0328157	0.0569115	No association
4.1.1.61	0.395502	0.237071	0.738751	0.783401	No association
4.1.1.65	-1.45942	9.09384	1.76109e-08	1.33664e-07	root
4.1.1.68	-0.75841	5.95194	0.149796	0.209497	No association
4.1.1.7	-0.384735	5.61694	0.4977	0.559395	No association
4.1.1.73	-0.277741	8.70079	0.259406	0.324497	No association
4.1.1.74	-0.498634	3.79675	0.619164	0.672782	No association
4.1.1.75	4.12307	-1.28614	0.103415	0.155065	No association
4.1.1.77	1.13513	3.05143	0.117489	0.171783	No association
4.1.1.8	-0.529157	5.20596	0.360681	0.431221	No association
4.1.1.81	-0.999633	3.66719	0.175143	0.237092	No association
4.1.1.82	0.30936	-0.582551	0.930133	0.949819	No association
4.1.1.86	2.49858	5.91249	1.50543e-05	5.96431e-05	soil
4.1.1.9	-1.21275	7.35254	0.00524192	0.0110784	No association
4.1.1.96	-1.56728	8.27761	0.000231069	0.000690652	root
4.1.1.98	-1.38505	9.3077	1.09839e-10	1.37401e-09	root
4.1.2.13	0.083754	10.5138	0.524893	0.585076	No association
4.1.2.14	-0.909086	8.68706	0.000300586	0.000869576	No association
4.1.2.17	0.150061	6.41086	0.717962	0.763753	No association
4.1.2.19	2.95462	7.98351	1.18702e-15	4.00917e-14	soil
4.1.2.20	-0.0498909	5.62112	0.951233	0.967708	No association
4.1.2.21	-1.77389	7.68142	4.57465e-05	0.000161051	root
4.1.2.22	1.09053	7.26946	0.00463352	0.00993633	soil
4.1.2.25	-0.392681	8.15603	0.178353	0.240475	No association
4.1.2.27	3.35062	6.16932	7.13141e-09	5.94724e-08	soil
4.1.2.4	1.91972	9.16608	1.50157e-14	4.14005e-13	soil
4.1.2.40	1.7901	4.94731	0.00269674	0.0062262	soil
4.1.2.43	2.84094	3.76347	0.000114646	0.000366162	soil
4.1.2.5	0.249911	9.57718	0.187122	0.251044	No association
4.1.2.50	-1.63054	7.32656	2.10452e-05	8.05443e-05	root
4.1.2.52	-0.126963	8.20375	0.6697	0.720068	No association
4.1.2.8	7.06688	0.189634	3.06899e-05	0.000112976	soil
4.1.2.9	1.09053	7.26946	0.00453945	0.00979007	soil
4.1.3.-	-0.272225	9.53405	0.135549	0.194196	No association
4.1.3.1	-0.0153326	10.0418	0.934363	0.953417	No association
4.1.3.24	1.16848	4.33275	0.0593201	0.0954064	No association
4.1.3.25	1.16847	4.33275	0.0590885	0.0953016	No association
4.1.3.27	-0.661398	10.9567	2.54677e-07	1.50413e-06	No association
4.1.3.3	-0.00833158	4.92546	1	1	No association
4.1.3.30	-0.193637	8.62427	0.451079	0.51601	No association
4.1.3.34	0.773056	9.93747	3.3202e-06	1.52571e-05	No association
4.1.3.36	3.02426	8.5304	2.07927e-24	4.01299e-22	soil
4.1.3.38	-0.888591	8.57597	0.0016656	0.00409656	No association
4.1.3.39	0.673975	6.5924	0.110356	0.163119	No association
4.1.3.4	-0.349754	9.46566	0.0733799	0.115543	No association
4.1.3.40	-4.07625	4.9679	1.5542e-08	1.18629e-07	root
4.1.3.42	-0.909085	8.68706	0.000290167	0.000842448	No association
4.1.99.1	2.81012	5.88138	3.57195e-05	0.000129376	soil
4.1.99.12	0.230377	10.5458	0.0835558	0.12901	No association
4.1.99.17	-0.451141	10.8239	0.000733532	0.00194696	No association
4.1.99.19	-2.98362	4.57654	0.000730553	0.00194287	root
4.1.99.2	-0.448312	1.91009	0.698905	0.74583	No association
4.2.1.-	-0.373753	8.20345	0.245954	0.311418	No association
4.2.1.1	-0.365148	9.75102	0.0286419	0.0507811	No association
4.2.1.10	-0.267861	8.8805	0.250561	0.315773	No association
4.2.1.104	-1.89575	6.43902	0.000250506	0.000743811	root
4.2.1.107	-2.25313	1.54529	0.0218281	0.0396901	No association
4.2.1.108	-0.532059	6.04369	0.300334	0.365542	No association
4.2.1.109	-2.37583	6.55125	2.87079e-06	1.3328e-05	root
4.2.1.11	0.434337	10.6927	0.000835259	0.00219968	No association
4.2.1.113	3.129	7.61903	4.86654e-16	1.77694e-14	soil
4.2.1.12	-0.839563	10.5712	4.04201e-09	3.66494e-08	No association
4.2.1.126	-0.314072	7.56562	0.403931	0.474531	No association
4.2.1.129	0.747463	4.24773	0.22132	0.283954	No association
4.2.1.140	-2.47549	3.63354	0.0145635	0.0275179	No association
4.2.1.147	0.815157	4.58014	0.167457	0.228901	No association
4.2.1.151	-0.475347	2.18496	0.652282	0.703299	No association
4.2.1.17	-0.123428	12.4185	0.293779	0.359182	No association
4.2.1.18	-1.33508	7.97313	1.74131e-05	6.70231e-05	root
4.2.1.19	-0.174664	9.52842	0.334236	0.402453	No association
4.2.1.2	0.0984204	11.3744	0.413532	0.482871	No association
4.2.1.20	0.180539	11.0771	0.136814	0.19518	No association
4.2.1.22	0.80578	9.64527	1.56563e-05	6.11319e-05	No association
4.2.1.24	0.0489849	10.1078	0.721888	0.767324	No association
4.2.1.25	-3.30547	6.47367	7.98288e-09	6.57614e-08	root
4.2.1.3	-0.0780916	12.3301	0.503668	0.565162	No association
4.2.1.32	6.02525	4.54678	6.50808e-14	1.51593e-12	soil
4.2.1.33	0.170965	11.3047	0.139378	0.19821	No association
4.2.1.35	0.17049	11.3045	0.140443	0.199305	No association
4.2.1.40	0.027556	8.76093	0.899051	0.922434	No association
4.2.1.41	-0.452323	8.3262	0.125138	0.180814	No association
4.2.1.42	-1.26745	8.53283	0.000174646	0.000536243	root
4.2.1.44	0.389742	8.08481	0.214147	0.277918	No association
4.2.1.45	-2.00801	7.07509	6.28931e-06	2.66359e-05	root
4.2.1.46	0.0940357	10.4706	0.474322	0.538042	No association
4.2.1.47	0.682427	9.10509	0.00299811	0.00676532	No association
4.2.1.49	0.644696	10.9237	1.589e-06	7.73606e-06	No association
4.2.1.51	-0.341376	9.72459	0.0430124	0.0720072	No association
4.2.1.57	-4.10889	4.87157	1.1368e-07	7.17673e-07	root
4.2.1.59	-0.890924	9.18169	0.000458087	0.00127079	No association
4.2.1.6	-1.01209	9.60577	3.86092e-05	0.000138358	root
4.2.1.7	-1.76397	9.22461	1.50597e-09	1.48509e-08	root
4.2.1.70	-0.912567	7.37534	0.00846926	0.016926	No association
4.2.1.75	1.20241	9.56841	3.92468e-11	5.35581e-10	soil
4.2.1.79	1.44263	7.68433	0.000147787	0.000460047	soil
4.2.1.8	-1.35896	8.86112	0.00108757	0.00278807	root
4.2.1.80	-1.86191	7.52472	4.22434e-06	1.85295e-05	root
4.2.1.83	-1.38785	6.88439	0.00109881	0.00281153	root
4.2.1.84	-0.0952553	6.71628	0.834897	0.866318	No association
4.2.1.9	-0.26197	12.0867	0.0510594	0.084165	No association
4.2.1.90	-1.60552	6.6439	0.00983974	0.0194066	No association
4.2.1.91	-2.6899	1.74781	0.00662785	0.0136082	No association
4.2.1.99	-2.48807	9.64293	3.35442e-25	1.51061e-22	root
4.2.2.2	-3.231	9.61468	3.28067e-11	4.7151e-10	root
4.2.2.3	-1.96302	6.85333	0.00620108	0.0128562	No association
4.2.2.6	-2.18385	6.41525	9.44988e-05	0.000309123	root
4.2.3.1	0.552347	10.6762	4.73811e-05	0.000165834	No association
4.2.3.12	-1.63054	7.32656	2.18163e-05	8.30248e-05	root
4.2.3.3	-1.65362	7.05156	0.0020745	0.00500474	root
4.2.3.4	-0.201846	9.88031	0.216095	0.27964	No association
4.2.3.5	0.279503	10.107	0.0445489	0.0740289	No association
4.2.99.-	-1.71903	1.60025	0.0731751	0.115355	No association
4.2.99.18	0.441728	11.0874	0.000320991	0.00092486	No association
4.2.99.20	3.61686	5.33574	2.41177e-09	2.27854e-08	soil
4.3.1.1	1.17737	7.66894	0.000210458	0.000636084	soil
4.3.1.12	-0.335062	8.98819	0.175754	0.237443	No association
4.3.1.17	-0.421899	9.72742	0.0158701	0.0297372	No association
4.3.1.18	-3.00994	6.83531	2.84893e-08	2.08049e-07	root
4.3.1.19	-0.404705	10.9368	0.00127095	0.00319748	No association
4.3.1.2	1.01178	2.35284	0.192053	0.254876	No association
4.3.1.24	4.56438	2.23291	0.000283578	0.000825675	soil
4.3.1.3	-0.0414635	10.6158	0.758953	0.802304	No association
4.3.1.4	2.69607	2.18621	0.00347279	0.00774214	soil
4.3.1.7	-0.370031	7.08615	0.478867	0.541834	No association
4.3.2.1	0.0225435	10.6435	0.861702	0.891393	No association
4.3.2.2	0.314385	10.8058	0.0140111	0.0265857	No association
4.3.2.3	-0.969337	6.798	0.0430842	0.0720381	No association
4.3.3.2	1.51944	1.95942	0.0804607	0.124945	No association
4.3.3.6	3.75576	9.19634	1.1258e-30	1.52096e-27	soil
4.3.3.7	-0.411392	10.8016	0.0199262	0.036428	No association
4.4.1.1	-1.12878	8.25054	9.8811e-05	0.0003186	root
4.4.1.11	0.120941	8.85546	0.619963	0.672782	No association
4.4.1.15	-1.15588	5.80073	0.0321292	0.0560225	No association
4.4.1.16	0.183195	10.4087	0.174565	0.236784	No association
4.4.1.19	0.750141	5.2318	0.162396	0.223191	No association
4.4.1.22	1.28102	4.38811	0.0405684	0.0683391	No association
4.4.1.5	-0.834683	9.42874	9.66214e-06	3.99191e-05	No association
4.4.1.8	-0.421894	9.24367	0.0760791	0.119196	No association
4.6.1.1	0.462686	11.275	0.00588769	0.0123095	No association
4.6.1.13	-9.52877	3.13534	0.000108818	0.000348373	root
4.6.1.2	2.60396	5.86238	0.00306605	0.00690373	soil
4.99.1.1	-0.133229	9.68439	0.445064	0.511227	No association
4.99.1.3	-0.00273009	4.41071	1	1	No association
4.99.1.4	-0.844766	10.0887	3.67416e-07	2.08563e-06	No association
5.-.-.-	2.58855	0.980579	0.012598	0.0242103	No association
5.1.1.1	-0.170771	10.0877	0.24058	0.30632	No association
5.1.1.13	0.673904	8.73926	0.00843912	0.0169241	No association
5.1.1.17	1.70495	5.71469	0.00144527	0.00360252	soil
5.1.1.3	0.751895	9.39505	7.02137e-05	0.000235381	No association
5.1.1.4	0.428868	7.94163	0.159027	0.219486	No association
5.1.1.7	-0.47984	9.39884	0.0130864	0.0250067	No association
5.1.1.8	-0.898611	6.14804	0.0712557	0.112461	No association
5.1.2.2	-0.124493	9.28787	0.594621	0.650999	No association
5.1.2.3	-0.437196	10.4368	0.00155428	0.00383882	No association
5.1.3.-	3.12398	1.73381	0.00103439	0.00266807	soil
5.1.3.1	0.0715965	9.56196	0.674766	0.72465	No association
5.1.3.10	-0.877407	8.53889	0.00336258	0.00753375	No association
5.1.3.13	0.345644	8.82009	0.141661	0.199818	No association
5.1.3.14	-0.814404	8.8053	0.00170223	0.0041586	No association
5.1.3.15	-3.02314	8.46927	2.52051e-15	8.10764e-14	root
5.1.3.18	3.12404	1.73381	0.00102265	0.00265182	soil
5.1.3.2	0.109672	11.2337	0.363915	0.434319	No association
5.1.3.20	-1.81954	6.37309	0.00025578	0.000756145	root
5.1.3.3	0.0309025	8.97045	0.889562	0.916704	No association
5.1.3.4	0.750193	7.41183	0.03647	0.0622601	No association
5.1.3.7	-0.951376	5.01038	0.114701	0.168498	No association
5.1.3.8	-0.457033	3.1559	0.565819	0.624527	No association
5.1.3.9	-1.36191	6.25356	0.015952	0.0298493	No association
5.1.99.1	1.92251	7.20069	1.25747e-06	6.292e-06	soil
5.1.99.4	0.327248	8.89043	0.216065	0.27964	No association
5.2.1.1	-1.02969	7.22734	0.0165249	0.0307934	No association
5.2.1.2	-1.43535	8.21113	1.37797e-06	6.81919e-06	root
5.2.1.4	-5.23971	-0.436383	0.0298194	0.0524558	No association
5.3.1.-	-0.12349	8.25613	0.722455	0.767324	No association
5.3.1.1	-0.0890497	9.60909	0.620519	0.67281	No association
5.3.1.12	-1.1226	9.1589	0.00183349	0.00446314	root
5.3.1.14	0.678059	8.74089	0.00845402	0.0169241	No association
5.3.1.16	-1.15938	9.64896	1.59188e-06	7.73606e-06	root
5.3.1.17	-1.24378	8.92974	0.000233633	0.000696774	root
5.3.1.22	-1.06251	8.9463	1.69296e-05	6.54427e-05	root
5.3.1.23	-1.45391	7.85125	9.92862e-06	4.08396e-05	root
5.3.1.24	-0.0615127	8.92016	0.793202	0.831354	No association
5.3.1.25	-1.81068	1.66507	0.0701167	0.110922	No association
5.3.1.26	-0.519415	1.1214	0.607818	0.662228	No association
5.3.1.27	0.992348	2.40434	0.194608	0.258013	No association
5.3.1.28	-0.139289	7.88832	0.687939	0.735871	No association
5.3.1.30	0.557868	7.67752	0.102104	0.15344	No association
5.3.1.4	0.751274	8.56985	0.0114375	0.0222333	No association
5.3.1.5	-0.101171	10.353	0.525312	0.585076	No association
5.3.1.6	-0.0978918	9.36547	0.623467	0.675464	No association
5.3.1.8	-0.948121	9.69687	2.70699e-07	1.59006e-06	No association
5.3.1.9	0.192275	10.5599	0.145354	0.20432	No association
5.3.2.6	-0.724363	6.13195	0.165598	0.227129	No association
5.3.3.-	-0.758402	5.95194	0.151051	0.210598	No association
5.3.3.1	-1.11298	5.77816	0.0553392	0.090403	No association
5.3.3.10	-1.83346	6.53777	9.74507e-05	0.000316481	root
5.3.3.14	-1.27575	7.70085	0.00145312	0.00360877	root
5.3.3.4	2.19017	3.7204	0.00220156	0.00519851	soil
5.3.3.8	-3.88075	7.45645	1.00905e-14	2.96355e-13	root
5.4.2.10	0.0306047	10.338	0.817689	0.852666	No association
5.4.2.11	0.117268	10.7428	0.356914	0.427475	No association
5.4.2.2	0.558441	9.97945	0.000349267	0.000997589	No association
5.4.2.6	-2.43144	6.68123	1.90803e-07	1.15078e-06	root
5.4.2.7	0.0778386	7.97577	0.795841	0.833474	No association
5.4.2.8	0.20301	10.923	0.114487	0.168488	No association
5.4.2.9	3.39147	3.96245	2.83714e-05	0.000105302	soil
5.4.3.2	1.38093	8.96189	1.25063e-08	9.76647e-08	soil
5.4.3.3	3.82248	8.2861	4.48329e-20	4.03795e-18	soil
5.4.3.8	0.464663	10.4244	0.00353407	0.00785544	No association
5.4.4.2	1.99473	8.28772	4.49238e-10	4.81683e-09	soil
5.4.99.1	2.97287	5.3473	3.52544e-07	2.01816e-06	soil
5.4.99.16	1.16786	11.0614	3.34284e-19	2.25809e-17	soil
5.4.99.17	0.747467	4.24773	0.221722	0.2842	No association
5.4.99.18	-0.00222894	9.06648	1	1	No association
5.4.99.2	1.00728	12.0222	2.21431e-10	2.5352e-09	soil
5.4.99.5	0.62288	7.55729	0.0560851	0.0912903	No association
5.4.99.60	0.258981	7.00488	0.510869	0.571731	No association
5.4.99.61	0.258981	7.00488	0.511215	0.571731	No association
5.4.99.62	0.539969	3.08644	0.547428	0.605887	No association
5.4.99.7	-5.35299	-0.342172	0.0541688	0.0888132	No association
5.4.99.8	-2.70864	3.32025	0.00491877	0.010465	No association
5.5.1.1	-0.197341	8.77124	0.455759	0.520483	No association
5.5.1.2	-0.383304	7.82925	0.23757	0.30279	No association
5.5.1.4	1.97209	9.63663	3.84299e-20	3.70848e-18	soil
5.5.1.7	-1.95094	7.54066	5.54889e-08	3.65685e-07	root
6.1.1.1	0.118977	10.327	0.375455	0.445338	No association
6.1.1.10	0.162641	10.9002	0.20761	0.270473	No association
6.1.1.11	0.276241	10.4219	0.0421635	0.0709376	No association
6.1.1.12	0.323021	11.1424	0.0118423	0.0229211	No association
6.1.1.13	2.73707	7.23247	1.74215e-10	2.02901e-09	soil
6.1.1.14	-0.258574	11.4349	0.0271429	0.0483137	No association
6.1.1.15	0.244212	11.0313	0.0770728	0.120237	No association
6.1.1.16	0.507471	10.7357	0.000115554	0.000367678	No association
6.1.1.17	0.0566141	10.9699	0.639457	0.690573	No association
6.1.1.18	-1.84158	9.29845	2.36806e-14	6.15239e-13	root
6.1.1.19	0.108321	10.9227	0.372676	0.442819	No association
6.1.1.2	-0.00961645	10.2685	0.949876	0.967056	No association
6.1.1.20	0.0378584	11.7612	0.735858	0.780946	No association
6.1.1.21	0.029502	10.3963	0.823561	0.857155	No association
6.1.1.22	-1.4067	8.42773	1.01603e-06	5.18974e-06	root
6.1.1.23	3.79843	6.26408	2.35313e-12	3.83022e-11	soil
6.1.1.24	4.99454	3.74183	1.68217e-10	1.97618e-09	soil
6.1.1.3	0.319453	11.2986	0.00860581	0.0171229	No association
6.1.1.4	0.309665	11.6056	0.00888744	0.0176572	No association
6.1.1.5	0.336169	11.816	0.00353524	0.00785544	No association
6.1.1.6	-0.11621	10.993	0.355849	0.426955	No association
6.1.1.7	0.244191	11.536	0.0345708	0.0595729	No association
6.1.1.9	0.246609	11.5743	0.034133	0.0588935	No association
6.2.1.-	1.41197	9.50139	1.52293e-10	1.80481e-09	soil
6.2.1.1	0.47047	11.6903	5.33993e-05	0.000183103	No association
6.2.1.12	-0.395021	6.62426	0.379719	0.448427	No association
6.2.1.13	-1.17595	6.17148	0.0171699	0.0319071	No association
6.2.1.14	-2.06632	6.8528	1.55935e-05	6.11319e-05	root
6.2.1.16	-0.155721	9.33048	0.435762	0.503144	No association
6.2.1.17	-0.481445	9.38103	0.0181228	0.0335005	No association
6.2.1.2	-2.90888	0.171107	0.0321373	0.0560225	No association
6.2.1.20	-2.40595	8.75614	6.30465e-16	2.18399e-14	root
6.2.1.25	-0.105823	7.08333	0.802266	0.838057	No association
6.2.1.26	1.76553	7.5353	7.7045e-07	4.06593e-06	soil
6.2.1.3	0.462547	12.0151	0.000120631	0.000382565	No association
6.2.1.30	-0.317547	9.02149	0.183202	0.246063	No association
6.2.1.32	-0.072241	7.27026	0.862771	0.891816	No association
6.2.1.5	0.392073	11.4786	0.00108757	0.00278807	No association
6.2.1.9	0.744053	5.8438	0.140742	0.199311	No association
6.3.1.10	-0.863576	8.18156	0.00374061	0.00828453	No association
6.3.1.2	0.45525	12.269	9.22427e-05	0.000302476	No association
6.3.1.5	-0.140175	9.1469	0.530789	0.589717	No association
6.3.1.8	-1.46314	3.56492	0.0884711	0.135209	No association
6.3.2.1	-0.222195	9.41836	0.247266	0.312494	No association
6.3.2.10	-0.39022	10.1227	0.00917004	0.018192	No association
6.3.2.12	0.00599555	10.0069	0.962761	0.976494	No association
6.3.2.13	-0.252514	10.3372	0.065987	0.105252	No association
6.3.2.17	0.00598815	10.0069	0.962486	0.976494	No association
6.3.2.19	-3.95508	1.03934	0.0338658	0.0585074	No association
6.3.2.2	-1.23311	10.119	3.41774e-14	8.55067e-13	root
6.3.2.3	-0.879589	9.72937	5.14035e-07	2.88158e-06	No association
6.3.2.39	4.16926	4.64244	8.84334e-07	4.61288e-06	soil
6.3.2.4	0.344777	10.1481	0.0124544	0.0239684	No association
6.3.2.43	4.72803	1.93156	8.37894e-06	3.49381e-05	soil
6.3.2.5	-0.0892495	9.92374	0.572654	0.630025	No association
6.3.2.6	0.209453	10.1404	0.141692	0.199818	No association
6.3.2.8	-0.200825	10.6288	0.156243	0.216411	No association
6.3.2.9	-0.170894	10.1381	0.231894	0.296675	No association
6.3.3.1	0.14615	10.1012	0.293662	0.359182	No association
6.3.3.2	-0.753848	8.38171	0.00853876	0.0170162	No association
6.3.3.3	-2.16248	7.96336	1.3015e-10	1.61315e-09	root
6.3.4.13	-0.0592627	10.2467	0.66971	0.720068	No association
6.3.4.14	0.5341	11.1556	2.14874e-05	8.2004e-05	No association
6.3.4.15	-0.916594	8.96529	0.000108774	0.000348373	No association
6.3.4.18	-0.178258	9.88853	0.26093	0.3255	No association
6.3.4.2	0.514646	10.963	3.22609e-05	0.000117796	No association
6.3.4.21	0.351129	10.0022	0.0188213	0.0345953	No association
6.3.4.3	1.10689	9.0371	1.47243e-06	7.23362e-06	soil
6.3.4.4	0.263885	10.8275	0.0372053	0.0632257	No association
6.3.4.5	0.426255	10.891	0.00122438	0.00309186	No association
6.3.4.6	-1.98119	8.6132	1.51257e-10	1.80481e-09	root
6.3.5.1	0.162772	10.5798	0.216795	0.280277	No association
6.3.5.10	-0.614524	9.11605	0.00661879	0.0136082	No association
6.3.5.11	0.300005	7.99565	0.310001	0.375953	No association
6.3.5.2	0.296955	11.3246	0.0107093	0.0209887	No association
6.3.5.3	0.104967	11.8858	0.364423	0.434541	No association
6.3.5.4	-0.84513	10.8926	2.28383e-09	2.17285e-08	No association
6.3.5.5	0.496157	12.3585	9.59477e-05	0.000313105	No association
6.3.5.6	0.151127	11.9785	0.188303	0.251381	No association
6.3.5.7	0.151127	11.9785	0.189159	0.252275	No association
6.3.5.9	0.300013	7.99565	0.312282	0.37838	No association
6.4.1.1	1.18677	10.7145	3.9406e-13	7.3941e-12	soil
6.4.1.2	0.244707	12.0131	0.0380944	0.0644931	No association
6.4.1.3	1.2281	12.1499	6.71111e-17	2.98848e-15	soil
6.4.1.4	0.15662	11.4276	0.197498	0.261076	No association
6.4.1.5	-0.894201	7.05526	0.0290592	0.0513861	No association
6.5.1.1	0.379821	12.2793	0.000930901	0.0024373	No association
6.5.1.2	0.180167	11.0034	0.135994	0.19442	No association
6.5.1.6	7.44334	0.533658	2.36936e-06	1.11923e-05	soil
6.5.1.7	7.4434	0.533658	2.47771e-06	1.16229e-05	soil
6.6.1.1	2.56059	9.03511	5.53944e-19	3.56371e-17	soil
6.6.1.2	-0.0704716	11.2363	0.625998	0.67712	No association

## Sheet: Table S2
Supplementary Table 2 -
EdgeR analysis results for wheat (root vs soil).
enzyme	logFC	logCPM	PValue	FDR	association
1.-.-.-	-1.01322	8.15049	0.0229371	0.0502238	Not associated
1.1.1.-	-0.575989	12.0889	0.000122076	0.000911185	Not associated
1.1.1.1	-0.112998	11.7869	0.44338	0.549547	Not associated
1.1.1.10	1.35524	2.66654	0.206816	0.297999	Not associated
1.1.1.100	-0.110846	11.6605	0.435107	0.541778	Not associated
1.1.1.103	-0.42048	8.75435	0.208849	0.300166	Not associated
1.1.1.11	-3.88213	5.06858	4.05996e-05	0.000380903	root
1.1.1.122	-0.900017	8.22837	0.028394	0.0598697	Not associated
1.1.1.125	-1.20242	8.71273	0.000772566	0.00361155	root
1.1.1.130	-4.44872	0.41337	0.198036	0.287995	Not associated
1.1.1.132	-2.31519	7.12965	7.8179e-05	0.000644023	root
1.1.1.133	-0.361342	9.03235	0.264714	0.362773	Not associated
1.1.1.14	1.42948	7.90276	0.000479084	0.0025482	soil
1.1.1.140	0.125104	2.4943	0.913974	0.946191	Not associated
1.1.1.157	0.385437	10.1676	0.0623746	0.112065	Not associated
1.1.1.169	-1.29675	8.57511	0.000489773	0.00259484	root
1.1.1.17	1.62188	5.76662	0.0416748	0.081011	Not associated
1.1.1.170	-4.51488	0.498296	0.148688	0.227753	Not associated
1.1.1.178	-2.03626	2.85164	0.161341	0.243817	Not associated
1.1.1.179	2.49492	1.94877	0.0285164	0.0600089	Not associated
1.1.1.18	-0.464128	8.93407	0.142377	0.21908	Not associated
1.1.1.184	-0.955052	3.86346	0.325962	0.430474	Not associated
1.1.1.189	-0.955047	3.86346	0.326952	0.430938	Not associated
1.1.1.193	0.179398	9.70929	0.382487	0.492134	Not associated
1.1.1.197	-0.955051	3.86346	0.326305	0.430506	Not associated
1.1.1.2	-0.886382	6.61676	0.14672	0.224992	Not associated
1.1.1.202	2.67605	3.04876	0.0609293	0.110047	Not associated
1.1.1.205	0.846895	11.5227	6.96622e-07	1.53751e-05	Not associated
1.1.1.206	-2.01259	6.1268	0.00428989	0.013452	Not associated
1.1.1.21	-3.82589	3.00593	0.00988139	0.0254368	Not associated
1.1.1.215	-2.20818	6.89476	0.000249714	0.00154754	root
1.1.1.22	0.0956621	10.5014	0.561185	0.668573	Not associated
1.1.1.23	-0.292618	10.1807	0.137942	0.2147	Not associated
1.1.1.25	-0.722578	9.49028	0.00664739	0.0184787	Not associated
1.1.1.26	-0.891656	8.46733	0.020931	0.0468175	Not associated
1.1.1.262	-0.794459	9.72069	0.00239452	0.00849081	Not associated
1.1.1.27	-0.368338	7.34141	0.503847	0.610491	Not associated
1.1.1.271	-1.83034	7.08777	0.00541393	0.015866	Not associated
1.1.1.28	-2.2016	7.65757	0.000293522	0.00175464	root
1.1.1.284	-0.119286	10.6251	0.474171	0.579733	Not associated
1.1.1.29	-2.59431	6.59185	0.0022869	0.00819524	root
1.1.1.290	-2.65748	6.50479	0.0100579	0.0256866	Not associated
1.1.1.3	-0.0877064	10.4345	0.623179	0.719585	Not associated
1.1.1.30	0.0345876	9.34503	0.880739	0.920958	Not associated
1.1.1.303	-0.374855	6.58345	0.550751	0.65672	Not associated
1.1.1.304	-1.28538	6.40966	0.058399	0.106907	Not associated
1.1.1.305	6.56985	1.29569	0.000446682	0.00241387	soil
1.1.1.31	-0.560352	9.8484	0.00940819	0.0243963	Not associated
1.1.1.312	-1.76751	6.63731	0.00584695	0.0167357	Not associated
1.1.1.336	-0.427562	7.3959	0.385328	0.494847	Not associated
1.1.1.337	-1.19034	6.16903	0.122337	0.196059	Not associated
1.1.1.35	-0.607594	11.3404	5.97883e-05	0.000521123	Not associated
1.1.1.350	-4.40829	4.5504	0.000179879	0.00120305	root
1.1.1.36	-0.652451	9.16391	0.0163759	0.0380135	Not associated
1.1.1.369	-0.464128	8.93407	0.142751	0.219405	Not associated
1.1.1.37	0.362129	10.3801	0.0425835	0.0823038	Not associated
1.1.1.38	1.81895	9.5918	1.07234e-06	2.01213e-05	soil
1.1.1.39	-1.72708	7.83448	0.00138662	0.00569168	root
1.1.1.4	-0.374856	6.58345	0.549258	0.655519	Not associated
1.1.1.40	-0.635544	11.2102	1.63328e-05	0.000180866	Not associated
1.1.1.41	0.809608	8.32033	0.0623779	0.112065	Not associated
1.1.1.42	0.378532	11.1595	0.0192366	0.0436052	Not associated
1.1.1.43	-5.40465	2.76231	0.00432156	0.0134526	Not associated
1.1.1.44	0.577084	10.078	0.00659584	0.0183732	Not associated
1.1.1.45	-1.42079	1.41233	0.427012	0.534161	Not associated
1.1.1.46	0.0936069	4.02569	0.903555	0.939002	Not associated
1.1.1.47	0.251357	7.29668	0.58673	0.688084	Not associated
1.1.1.48	-1.4507	7.71503	0.00515259	0.015199	Not associated
1.1.1.49	0.315594	11.0508	0.0399378	0.0784244	Not associated
1.1.1.50	-3.09533	6.3189	5.1592e-05	0.000458558	root
1.1.1.51	-4.4522	2.04941	0.0136669	0.0327376	Not associated
1.1.1.53	-0.39031	5.87932	0.596129	0.694884	Not associated
1.1.1.56	-1.57447	6.89365	0.0131991	0.0320144	Not associated
1.1.1.57	-1.69736	8.74895	8.73267e-05	0.000693991	root
1.1.1.58	-2.22781	5.4629	0.00629789	0.0177259	Not associated
1.1.1.6	-2.06189	5.31481	0.0306215	0.0634503	Not associated
1.1.1.60	-1.0333	8.6837	0.00366267	0.0118431	Not associated
1.1.1.61	-0.683537	4.00627	0.618598	0.717269	Not associated
1.1.1.62	-0.972062	6.36738	0.222377	0.314918	Not associated
1.1.1.65	-1.44056	6.1566	0.0379297	0.0754684	Not associated
1.1.1.67	-0.715092	8.30852	0.0965934	0.162109	Not associated
1.1.1.76	-1.28539	6.40966	0.0576971	0.105909	Not associated
1.1.1.79	-1.90287	7.97222	0.000310578	0.00181641	root
1.1.1.81	-1.85769	9.38556	9.45025e-08	3.35981e-06	root
1.1.1.82	6.69287	1.38491	0.000313493	0.00182556	soil
1.1.1.83	-0.944284	9.20509	0.000650575	0.00316161	Not associated
1.1.1.85	-0.132349	10.215	0.464965	0.571581	Not associated
1.1.1.86	0.277261	10.7126	0.117219	0.188977	Not associated
1.1.1.9	-1.52724	7.42034	0.00442901	0.0135682	Not associated
1.1.1.90	-2.2353	5.43762	0.00673428	0.0186435	Not associated
1.1.1.93	-0.944282	9.20509	0.000636702	0.00310536	Not associated
1.1.1.94	-0.0032612	9.71317	0.997038	1	Not associated
1.1.1.95	0.0794553	11.2234	0.576637	0.679788	Not associated
1.1.2.3	-0.870508	9.76187	0.000306445	0.00180003	Not associated
1.1.2.4	-0.0254587	9.80616	0.910288	0.943097	Not associated
1.1.2.7	-5.68515	1.02593	0.0302679	0.0628141	Not associated
1.1.2.8	0.0431146	9.2484	0.863142	0.907474	Not associated
1.1.3.15	0.272548	9.83256	0.183272	0.270897	Not associated
1.1.3.6	1.47331	9.0948	0.00151088	0.00596842	soil
1.1.3.8	-0.339294	6.12522	0.632611	0.726132	Not associated
1.1.3.9	-1.80669	4.89961	0.0389321	0.0767843	Not associated
1.1.5.2	-1.18964	9.7746	0.000107941	0.000823889	root
1.1.5.3	0.0208201	10.7922	0.89058	0.928375	Not associated
1.1.5.4	0.0247958	7.74954	0.94488	0.969274	Not associated
1.1.5.8	-3.97936	4.85374	0.00317126	0.0106577	Not associated
1.1.5.9	-2.01695	3.72472	0.137476	0.214221	Not associated
1.1.99.1	-0.589894	10.1606	0.003274	0.0108945	Not associated
1.1.99.2	3.43834	4.50155	0.00150185	0.00596764	soil
1.1.99.21	-1.82075	6.7374	0.00580199	0.0166422	Not associated
1.1.99.3	-2.37074	6.97252	0.0139909	0.0332186	Not associated
1.10.2.-	4.20986	3.394	5.36731e-05	0.00047086	soil
1.10.2.2	-0.907246	8.54495	0.0155542	0.0362306	Not associated
1.10.3.-	-0.97684	11.5261	7.00552e-08	2.70413e-06	Not associated
1.10.3.12	1.50591	4.085	0.0636267	0.113854	Not associated
1.10.3.3	-1.9561	7.15376	0.000434733	0.00236996	root
1.11.1.15	-3.09361	3.48956	0.00612746	0.0173184	Not associated
1.11.1.21	0.441872	10.7688	0.0128751	0.0314543	Not associated
1.11.1.6	-0.471033	10.2976	0.00988478	0.0254368	Not associated
1.11.1.7	-0.558027	2.52533	0.60555	0.703438	Not associated
1.11.1.9	-0.390114	8.56454	0.27981	0.37916	Not associated
1.12.98.1	6.10546	3.29864	3.84039e-06	5.60649e-05	soil
1.12.99.6	0.938904	7.66328	0.0662	0.117834	Not associated
1.13.-.-	-3.43811	5.01984	0.000978676	0.00427894	root
1.13.11.-	-5.09163	0.755891	0.0831756	0.142965	Not associated
1.13.11.1	-0.054457	7.42694	0.927473	0.954316	Not associated
1.13.11.11	0.171788	9.41043	0.520633	0.626894	Not associated
1.13.11.15	-1.99604	3.81285	0.0414047	0.0808349	Not associated
1.13.11.16	1.79674	2.74049	0.0610314	0.110085	Not associated
1.13.11.2	-0.132309	8.19315	0.764898	0.833369	Not associated
1.13.11.27	0.23772	10.7342	0.165026	0.247997	Not associated
1.13.11.3	-0.43663	8.82599	0.196676	0.286633	Not associated
1.13.11.33	-2.22266	4.39917	0.0286824	0.0601708	Not associated
1.13.11.39	1.06149	4.36723	0.234993	0.329012	Not associated
1.13.11.4	-1.42526	7.25142	0.00694748	0.0189623	Not associated
1.13.11.41	-1.4704	3.93477	0.157217	0.238383	Not associated
1.13.11.5	0.589791	10.1778	0.00549688	0.0159362	Not associated
1.13.11.52	0	-0.430257	1	1	Not associated
1.13.11.53	-1.29403	6.19671	0.0504314	0.0954242	Not associated
1.13.11.54	-1.29402	6.19671	0.0510714	0.0963651	Not associated
1.13.11.6	-2.02996	5.82879	0.00607945	0.0172187	Not associated
1.13.11.79	-1.0567	6.81144	0.0923772	0.156589	Not associated
1.13.11.8	-0.402915	7.59688	0.402533	0.512074	Not associated
1.13.12.-	-3.38864	3.65003	0.00355749	0.0115811	Not associated
1.13.12.16	-0.655575	9.12383	0.0458123	0.0881658	Not associated
1.13.12.3	-0.903273	6.81821	0.123051	0.196969	Not associated
1.13.12.4	2.09463	3.94406	0.0113938	0.0284005	Not associated
1.13.99.1	-2.87047	2.2435	0.0230955	0.0504071	Not associated
1.14.-.-	-0.301671	9.83207	0.161339	0.243817	Not associated
1.14.11.-	-2.29911	6.86264	0.000232853	0.00148381	root
1.14.11.1	-8.45163	3.39234	0.000235459	0.00148647	root
1.14.11.17	-1.87553	6.77833	0.00302675	0.0102317	Not associated
1.14.11.18	-5.21478	3.35703	0.00388682	0.0124433	Not associated
1.14.11.2	-1.3302	6.08159	0.0483201	0.0918149	Not associated
1.14.12.-	0.195211	6.9061	0.732003	0.809401	Not associated
1.14.12.10	1.24706	5.87106	0.0588202	0.107242	Not associated
1.14.12.11	-5.37709	2.74349	0.00325126	0.0108463	Not associated
1.14.12.13	-0.79765	2.6267	0.44522	0.551322	Not associated
1.14.12.18	4.4239	1.61337	0.000833071	0.00382816	soil
1.14.12.19	-1.93665	6.81689	0.00136292	0.00563091	root
1.14.12.3	-5.37709	2.74349	0.00325148	0.0108463	Not associated
1.14.13.-	-0.802614	10.5912	1.20445e-05	0.000140679	Not associated
1.14.13.1	-2.13878	7.6534	6.91873e-05	0.000584201	root
1.14.13.127	0.387367	8.87795	0.279001	0.378444	Not associated
1.14.13.132	-1.28315	2.12133	0.38517	0.494847	Not associated
1.14.13.165	-6.44245	1.53907	0.0130564	0.0317463	Not associated
1.14.13.168	-1.95831	1.62006	0.335403	0.439063	Not associated
1.14.13.2	-1.03704	8.82785	0.00152093	0.00599061	root
1.14.13.20	-1.88851	6.88276	0.00202224	0.00740973	root
1.14.13.22	1.40652	7.64438	0.00191719	0.00717485	soil
1.14.13.40	-1.11797	8.29082	0.00512385	0.0151805	Not associated
1.14.13.50	1.88264	4.11304	0.0309638	0.0640615	Not associated
1.14.13.59	-0.18146	6.32814	0.791091	0.853978	Not associated
1.14.13.7	-0.0417195	8.37888	0.92616	0.954316	Not associated
1.14.13.70	1.91262	2.92041	0.052443	0.0978598	Not associated
1.14.13.8	0.947615	6.56648	0.128573	0.20316	Not associated
1.14.13.81	4.63271	0.250914	0.0641311	0.114605	Not associated
1.14.13.82	-2.40911	8.62655	2.49594e-10	2.40858e-08	root
1.14.13.83	-1.59592	7.09803	0.0110549	0.0277275	Not associated
1.14.13.9	-1.5562	7.02164	0.00544032	0.0159088	Not associated
1.14.14.1	-0.960445	7.67954	0.0533117	0.0993436	Not associated
1.14.14.9	-0.0341637	7.22041	0.962721	0.984584	Not associated
1.14.15.3	2.1642	7.41865	0.000152355	0.00106396	soil
1.14.15.7	-1.72705	7.11355	0.00246167	0.00868333	root
1.14.16.1	-1.03913	8.77624	0.00167368	0.00642372	root
1.14.18.1	-0.480273	5.20236	0.567681	0.671949	Not associated
1.14.18.3	7.18086	1.76079	4.52811e-05	0.000416154	soil
1.14.19.-	-1.78968	7.36695	0.000967609	0.00425811	root
1.14.19.1	0.0829438	8.80335	0.789892	0.853978	Not associated
1.14.19.2	2.38274	7.75654	0.000218828	0.00141453	soil
1.14.19.3	1.47174	9.26033	1.01395e-05	0.000125673	soil
1.14.21.6	-2.09371	5.94099	0.0034146	0.0111969	Not associated
1.14.99.1	4.33395	3.90889	2.69552e-05	0.000275882	soil
1.14.99.3	-0.243922	5.28595	0.799882	0.859974	Not associated
1.14.99.36	0	-0.430257	1	1	Not associated
1.14.99.39	7.18086	1.76079	4.60052e-05	0.000419953	soil
1.15.1.1	-0.248484	9.91212	0.228899	0.322463	Not associated
1.16.8.1	-1.85761	5.73619	0.0279901	0.0591778	Not associated
1.17.1.1	-1.68354	7.2936	0.00250465	0.00878904	root
1.17.1.4	-1.24641	11.6648	1.78526e-12	3.25075e-10	root
1.17.1.8	0.0453038	9.18755	0.857083	0.901806	Not associated
1.17.3.2	-5.34808	2.78512	0.00431837	0.0134526	Not associated
1.17.4.1	0.187786	12.655	0.215687	0.307687	Not associated
1.17.4.2	-2.90091	7.28616	0.000204728	0.00134266	root
1.17.99.1	-4.27651	3.42618	0.00448382	0.0136741	Not associated
1.18.1.-	2.85719	5.34022	0.000264517	0.00161875	soil
1.18.1.1	-1.63268	5.81591	0.110274	0.18102	Not associated
1.18.1.3	-0.263722	8.91276	0.394412	0.505071	Not associated
1.18.6.1	3.80832	1.46381	0.0125689	0.0308178	Not associated
1.2.1.-	-2.01052	8.76848	4.1699e-08	1.70713e-06	root
1.2.1.10	0.887261	6.33626	0.141839	0.2185	Not associated
1.2.1.11	0.0545159	10.5266	0.743819	0.818322	Not associated
1.2.1.12	0.300642	11.0029	0.0510103	0.0963651	Not associated
1.2.1.16	0.0653244	11.6268	0.649997	0.740427	Not associated
1.2.1.18	0.310167	10.9755	0.0420764	0.0815296	Not associated
1.2.1.19	-0.14162	7.73626	0.77211	0.839871	Not associated
1.2.1.2	0.102613	11.874	0.485928	0.59201	Not associated
1.2.1.20	0.0653252	11.6268	0.648965	0.740427	Not associated
1.2.1.21	0.354968	5.86122	0.590142	0.690052	Not associated
1.2.1.22	0.354969	5.86122	0.590451	0.690052	Not associated
1.2.1.26	-7.84049	2.74756	0.000596658	0.0029855	root
1.2.1.27	0.310168	10.9755	0.0418044	0.0811462	Not associated
1.2.1.28	-2.90594	6.89077	5.10751e-05	0.00045697	root
1.2.1.3	-0.00735595	12.2953	0.964772	0.985936	Not associated
1.2.1.32	-1.64044	4.36163	0.130238	0.204595	Not associated
1.2.1.38	-0.31602	9.51332	0.206696	0.297999	Not associated
1.2.1.39	-0.102495	7.01849	0.88897	0.927412	Not associated
1.2.1.41	-0.096787	10.0316	0.61905	0.717269	Not associated
1.2.1.46	0.105422	8.13428	0.778877	0.846551	Not associated
1.2.1.5	2.07145	4.92961	0.019915	0.0447678	Not associated
1.2.1.54	-1.32027	6.30272	0.155732	0.236664	Not associated
1.2.1.60	-0.407452	8.66331	0.330271	0.434044	Not associated
1.2.1.65	-1.8836	7.18717	0.000435216	0.00236996	root
1.2.1.70	0.197252	9.45054	0.455041	0.560913	Not associated
1.2.1.71	-0.240363	8.40368	0.541	0.647953	Not associated
1.2.1.72	-1.45055	5.47106	0.129709	0.204308	Not associated
1.2.1.79	0.0653248	11.6268	0.649506	0.740427	Not associated
1.2.1.8	0.776078	10.8053	0.000246079	0.00153737	Not associated
1.2.1.85	-1.64045	4.36163	0.129753	0.204308	Not associated
1.2.1.88	0.0124056	11.4348	0.926776	0.954316	Not associated
1.2.1.9	0.771023	6.51535	0.213901	0.306447	Not associated
1.2.3.3	2.35009	4.59377	0.0114169	0.0284055	Not associated
1.2.4.1	0.707321	12.6547	0.000264799	0.00161875	Not associated
1.2.4.2	0.496021	12.1449	0.0012399	0.00523471	Not associated
1.2.4.4	0.365101	11.0954	0.01472	0.0346458	Not associated
1.2.5.1	-0.431923	8.72505	0.224258	0.316918	Not associated
1.2.7.1	3.838	7.14753	6.13054e-12	8.28235e-10	soil
1.2.7.3	1.47415	11.0203	7.55131e-08	2.75725e-06	soil
1.2.7.5	-0.698748	5.9762	0.340082	0.444343	Not associated
1.2.99.2	1.69301	10.5357	3.76519e-19	5.08677e-16	soil
1.2.99.5	0.149548	4.46962	0.851394	0.899322	Not associated
1.21.3.1	0	-0.430257	1	1	Not associated
1.21.4.1	7.62806	2.1316	8.22264e-06	0.000105687	soil
1.21.98.1	-2.47716	5.64575	0.0111115	0.0277994	Not associated
1.3.1.-	0.83736	4.64096	0.375528	0.485231	Not associated
1.3.1.10	0.324481	9.96088	0.103407	0.170369	Not associated
1.3.1.104	2.52373	3.45189	0.0193727	0.0437667	Not associated
1.3.1.106	-1.20077	6.59759	0.0591148	0.107634	Not associated
1.3.1.12	-0.366828	9.02248	0.206622	0.297999	Not associated
1.3.1.2	-1.22762	8.34222	0.0014626	0.00589842	root
1.3.1.20	2.4948	1.94877	0.028406	0.0598697	Not associated
1.3.1.22	-2.56327	3.74068	0.0764587	0.133113	Not associated
1.3.1.25	0.837365	4.64096	0.375809	0.485231	Not associated
1.3.1.32	-1.70001	6.2126	0.01429	0.0337514	Not associated
1.3.1.33	1.05692	5.21648	0.138107	0.21471	Not associated
1.3.1.34	0.75082	1.60977	0.511717	0.617258	Not associated
1.3.1.38	-0.512252	1.17631	0.826417	0.877743	Not associated
1.3.1.43	-1.71568	6.98124	0.00588048	0.016796	Not associated
1.3.1.45	-1.96364	5.29309	0.0233088	0.0506274	Not associated
1.3.1.54	-1.20077	6.59759	0.05868	0.107187	Not associated
1.3.1.62	-4.89645	0.66619	0.100768	0.167073	Not associated
1.3.1.76	-0.814767	9.81184	0.000614042	0.00303872	Not associated
1.3.1.87	4.7682	0.273158	0.0514569	0.0968221	Not associated
1.3.1.9	0.321356	10.2808	0.0675145	0.119858	Not associated
1.3.1.98	-0.0225285	9.3987	0.937176	0.963566	Not associated
1.3.3.3	-0.891588	9.21099	0.0018262	0.00688646	Not associated
1.3.3.4	2.18193	7.26177	0.00109132	0.00465102	soil
1.3.3.5	1.04238	6.6445	0.111338	0.182545	Not associated
1.3.3.6	2.00987	8.78265	4.02934e-05	0.000380903	soil
1.3.5.1	0.642339	12.3959	0.000697203	0.00330499	Not associated
1.3.5.2	0	-0.430257	1	1	Not associated
1.3.5.3	3.0367	4.0183	0.000436803	0.00236996	soil
1.3.5.4	0.693391	12.4458	0.000283507	0.0017023	Not associated
1.3.7.7	4.0991	2.12102	0.0036935	0.0118808	Not associated
1.3.7.9	1.4901	2.73915	0.119571	0.192311	Not associated
1.3.8.1	1.02362	10.1968	6.12489e-07	1.4025e-05	soil
1.3.8.4	-0.594064	9.5955	0.0121723	0.030023	Not associated
1.3.8.6	0.191698	10.5299	0.307649	0.410706	Not associated
1.3.8.7	0.152857	11.7934	0.297478	0.399894	Not associated
1.3.8.8	1.97725	8.67157	5.02121e-05	0.000452243	soil
1.3.8.9	-2.77049	2.05294	0.0544622	0.101208	Not associated
1.3.98.1	0.0114204	9.60528	0.951566	0.974651	Not associated
1.3.99.-	0.116277	12.7113	0.42691	0.534161	Not associated
1.3.99.12	0.10244	5.97347	0.877841	0.919351	Not associated
1.3.99.22	-0.75997	10.5206	0.000110122	0.000835814	Not associated
1.3.99.23	-3.39214	4.86662	0.000962368	0.00424889	root
1.3.99.35	5.33596	0.573603	0.029699	0.0619894	Not associated
1.4.1.1	0.451233	10.1863	0.0146965	0.0346458	Not associated
1.4.1.13	0.0868264	12.8675	0.544353	0.650815	Not associated
1.4.1.14	0.0868269	12.8675	0.543511	0.650383	Not associated
1.4.1.2	0.0791997	11.7995	0.583017	0.684918	Not associated
1.4.1.21	-2.46746	3.95799	0.0828144	0.142525	Not associated
1.4.1.24	-4.23888	4.84994	0.00097442	0.00427416	root
1.4.1.3	0.729382	9.13161	0.03145	0.0645728	Not associated
1.4.1.4	0.706868	9.24612	0.0296069	0.0619894	Not associated
1.4.1.9	0.514794	9.59608	0.0227006	0.0498676	Not associated
1.4.2.-	-1.85345	6.2591	0.00854219	0.0225842	Not associated
1.4.3.-	-1.64889	9.37246	0.000101574	0.000788658	root
1.4.3.10	1.27984	6.79515	0.0560175	0.103388	Not associated
1.4.3.16	-0.0453489	10.3536	0.804241	0.863696	Not associated
1.4.3.19	-1.6346	8.10254	0.000420959	0.00232129	root
1.4.3.21	0.829355	7.54401	0.0717289	0.126344	Not associated
1.4.3.3	2.05377	6.4498	0.00154674	0.00605694	soil
1.4.3.4	-0.943523	7.57511	0.0404081	0.079221	Not associated
1.4.3.5	-0.261691	8.70752	0.44788	0.554108	Not associated
1.4.4.2	0.391938	11.5969	0.00436834	0.0134726	Not associated
1.4.7.1	0.746553	9.13105	0.00813946	0.0216892	Not associated
1.4.9.1	0.5648	0.771609	0.667939	0.756166	Not associated
1.4.99.1	-1.88461	10.1409	4.29904e-14	1.936e-11	root
1.4.99.5	-5.86082	4.05091	0.00011986	0.000899619	root
1.5.-.-	2.20826	8.17433	8.29227e-06	0.000105687	soil
1.5.1.-	-1.01322	5.01772	0.399507	0.509664	Not associated
1.5.1.10	-1.43335	4.6741	0.1676	0.25075	Not associated
1.5.1.2	0.197595	9.39792	0.434956	0.541778	Not associated
1.5.1.20	-0.0918825	9.85783	0.653523	0.743816	Not associated
1.5.1.3	-0.689486	8.33189	0.102902	0.169745	Not associated
1.5.1.34	0.604275	1.62227	0.575049	0.678508	Not associated
1.5.1.36	-2.04237	5.362	0.0399097	0.0784244	Not associated
1.5.1.38	0.48374	7.75584	0.272794	0.371142	Not associated
1.5.1.5	0.0630201	9.79149	0.762395	0.832171	Not associated
1.5.1.6	-6.47245	1.55681	0.0110623	0.0277275	Not associated
1.5.1.7	1.19033	9.03781	2.33802e-05	0.00024677	soil
1.5.1.9	2.09638	6.4831	0.00351495	0.0114878	Not associated
1.5.3.1	-0.906198	11.4121	1.34099e-07	4.52921e-06	Not associated
1.5.3.7	-2.47442	1.96895	0.0737878	0.129593	Not associated
1.5.5.2	-0.485501	11.0485	0.00366782	0.0118431	Not associated
1.5.8.1	-0.22586	4.61065	0.809702	0.866512	Not associated
1.5.8.2	-0.225855	4.61065	0.809552	0.866512	Not associated
1.5.8.3	-0.481515	9.54798	0.0452852	0.0872758	Not associated
1.5.8.4	-1.00506	9.66119	6.18577e-05	0.000535704	root
1.5.98.2	2.27087	8.40927	1.69631e-05	0.000186319	soil
1.5.99.6	1.82581	2.77914	0.14182	0.2185	Not associated
1.6.1.1	-1.14531	8.61614	0.00699094	0.0189654	Not associated
1.6.1.2	0.221518	11.6483	0.113934	0.185676	Not associated
1.6.2.2	-4.47584	0.449922	0.152304	0.231976	Not associated
1.6.5.3	0.41311	14.1326	0.00851707	0.0225619	Not associated
1.6.99.3	0.0492208	10.7494	0.754539	0.826474	Not associated
1.6.99.5	-1.58567	7.42635	0.00155502	0.00607176	root
1.7.1.15	-0.933912	11.4871	3.28608e-08	1.51225e-06	Not associated
1.7.1.7	-3.13865	4.52272	0.00150093	0.00596764	root
1.7.2.1	-0.857314	8.18495	0.07561	0.132146	Not associated
1.7.2.2	0.282367	4.0884	0.724917	0.804735	Not associated
1.7.2.4	-1.04176	7.59157	0.064258	0.11468	Not associated
1.7.2.5	-1.16883	9.39799	0.00134654	0.00559747	root
1.7.2.6	6.09788	0.982228	0.00178248	0.00676441	soil
1.7.3.3	0.642488	8.07395	0.102029	0.168923	Not associated
1.7.7.1	1.619	8.97294	0.001012	0.00441036	soil
1.7.99.1	-7.69296	2.68954	0.000594501	0.0029855	root
1.7.99.4	-0.155347	11.8445	0.366897	0.474787	Not associated
1.8.1.2	-1.60114	10.6268	1.52872e-13	5.16325e-11	root
1.8.1.4	0.219966	11.9146	0.138363	0.21486	Not associated
1.8.1.6	-6.33219	1.63538	0.006549	0.0183182	Not associated
1.8.1.7	-0.790503	9.22267	0.00691223	0.018942	Not associated
1.8.1.9	0.591642	11.3021	0.000233939	0.00148381	Not associated
1.8.2.1	-2.03758	6.07865	0.00429249	0.013452	Not associated
1.8.3.1	0.571587	6.94634	0.285053	0.385492	Not associated
1.8.4.8	-0.00357019	9.18757	0.999789	1	Not associated
1.8.7.1	-1.70568	5.74315	0.0884096	0.15062	Not associated
1.8.98.1	4.18847	7.48874	4.04407e-07	1.01177e-05	soil
1.9.3.1	-0.0813915	12.9909	0.571035	0.674361	Not associated
1.97.1.-	-7.55269	2.56469	0.00281237	0.00964342	root
2.1.1.-	1.13772	2.09756	0.398788	0.509227	Not associated
2.1.1.10	0.257803	8.18259	0.494403	0.600664	Not associated
2.1.1.103	0.401501	0.0904288	1	1	Not associated
2.1.1.104	0.730967	5.79001	0.288253	0.389041	Not associated
2.1.1.107	-0.307168	10.6184	0.0767433	0.133265	Not associated
2.1.1.13	0.316522	12.2062	0.0233708	0.0506804	Not associated
2.1.1.130	-0.632193	7.50906	0.195044	0.284562	Not associated
2.1.1.131	-0.729492	7.80825	0.108004	0.177727	Not associated
2.1.1.132	-1.33415	7.59921	0.00821642	0.0218511	Not associated
2.1.1.133	-1.00063	7.46204	0.0385571	0.0761558	Not associated
2.1.1.14	-0.703484	9.79918	0.0045207	0.0137556	Not associated
2.1.1.148	2.14084	6.48651	0.00202383	0.00740973	soil
2.1.1.151	-1.32083	6.77928	0.0436452	0.0842352	Not associated
2.1.1.152	-0.85164	6.50656	0.207728	0.298872	Not associated
2.1.1.163	-0.0982456	9.55697	0.680931	0.765977	Not associated
2.1.1.17	-0.676087	7.68251	0.210362	0.302018	Not associated
2.1.1.195	-1.54281	6.00605	0.037295	0.0744248	Not associated
2.1.1.201	-0.0982458	9.55697	0.680779	0.765977	Not associated
2.1.1.222	-0.759624	9.6814	0.00210479	0.00768379	Not associated
2.1.1.250	-0.472498	10.0155	0.0190707	0.0433746	Not associated
2.1.1.271	-1.00063	7.46204	0.0382171	0.0757057	Not associated
2.1.1.37	-2.20342	7.17684	0.0026205	0.00907768	root
2.1.1.4	0	-0.430257	1	1	Not associated
2.1.1.45	0.293035	9.76148	0.154229	0.234643	Not associated
2.1.1.5	4.48663	1.26005	0.00867157	0.0227924	Not associated
2.1.1.64	-0.759615	9.6814	0.0022448	0.00812207	Not associated
2.1.1.67	-3.15538	5.90691	0.000152152	0.00106396	root
2.1.1.71	-2.48811	5.93163	0.00234624	0.00834149	root
2.1.1.72	-0.450356	9.35549	0.0960401	0.161381	Not associated
2.1.1.80	-1.68695	10.9488	5.05489e-15	3.41457e-12	root
2.1.2.1	0.392318	11.2518	0.0173123	0.0398448	Not associated
2.1.2.10	0.201486	10.2781	0.248847	0.343403	Not associated
2.1.2.11	0.375015	9.59275	0.0940452	0.158475	Not associated
2.1.2.13	6.56987	1.29569	0.000456231	0.0024459	soil
2.1.2.2	-0.305659	9.62753	0.219115	0.310949	Not associated
2.1.2.3	0.377314	10.7296	0.0220028	0.0485716	Not associated
2.1.2.5	5.43957	4.68063	7.05594e-07	1.53751e-05	soil
2.1.2.9	-0.191815	9.57371	0.408352	0.518465	Not associated
2.1.3.1	4.35377	1.71039	0.0022607	0.00814456	soil
2.1.3.11	-1.15457	3.55136	0.252859	0.348229	Not associated
2.1.3.2	0.23288	10.1318	0.197656	0.287751	Not associated
2.1.3.3	1.20581	8.79751	0.000391928	0.00218799	soil
2.1.3.9	-0.767574	7.2292	0.13644	0.212853	Not associated
2.1.4.1	1.30648	0.282734	0.680782	0.765977	Not associated
2.2.1.1	0.151251	11.7129	0.272209	0.370721	Not associated
2.2.1.2	0.775687	10.0935	2.26286e-05	0.000240719	Not associated
2.2.1.6	0.053802	12.2962	0.697691	0.779637	Not associated
2.2.1.9	2.48777	7.78645	1.18386e-05	0.000140298	soil
2.3.-.-	-3.05995	3.67908	0.00489877	0.0147072	Not associated
2.3.1.-	-0.573422	11.2529	0.000946632	0.00420691	Not associated
2.3.1.1	-0.236416	10.2596	0.214834	0.307133	Not associated
2.3.1.101	1.15177	0.914333	0.438457	0.544945	Not associated
2.3.1.102	-1.67959	3.54571	0.170119	0.254238	Not associated
2.3.1.109	-0.495837	8.18677	0.235382	0.329194	Not associated
2.3.1.117	0.402184	9.99448	0.036407	0.0730846	Not associated
2.3.1.12	0.022031	10.6461	0.887979	0.927093	Not associated
2.3.1.129	-1.63843	8.10444	0.000796311	0.00370971	root
2.3.1.15	-0.570177	10.4614	0.00170272	0.00651664	Not associated
2.3.1.157	0.168161	10.1048	0.357301	0.463257	Not associated
2.3.1.16	0.255378	10.2804	0.167035	0.250182	Not associated
2.3.1.164	0.080895	6.45351	0.877032	0.919351	Not associated
2.3.1.168	-0.353692	8.87381	0.285792	0.386105	Not associated
2.3.1.174	-1.75709	5.80583	0.046873	0.0896961	Not associated
2.3.1.176	-4.72204	0.654594	0.181994	0.269598	Not associated
2.3.1.178	-3.23383	5.59408	0.000246935	0.00153737	root
2.3.1.179	-0.0107557	11.1311	0.949786	0.973567	Not associated
2.3.1.180	-0.198179	10.6023	0.24825	0.342931	Not associated
2.3.1.181	0.0989022	9.26383	0.6885	0.772562	Not associated
2.3.1.182	-0.320654	3.91497	0.754899	0.826474	Not associated
2.3.1.183	-0.86373	8.37844	0.027589	0.0584213	Not associated
2.3.1.19	-0.167701	4.58387	0.909221	0.942715	Not associated
2.3.1.191	-1.72725	8.56164	1.74316e-05	0.0001884	root
2.3.1.20	2.51329	9.00577	1.706e-09	1.28045e-07	soil
2.3.1.29	0.217326	9.77648	0.331992	0.435458	Not associated
2.3.1.30	-0.745526	9.25439	0.0150902	0.0353395	Not associated
2.3.1.31	-0.747645	9.5019	0.00253302	0.00881987	Not associated
2.3.1.35	0.0234644	9.87608	0.90145	0.937887	Not associated
2.3.1.37	-0.139834	9.4265	0.581036	0.68378	Not associated
2.3.1.39	0.334598	9.78918	0.0980917	0.163777	Not associated
2.3.1.40	-1.90224	8.09312	0.00035928	0.00202245	root
2.3.1.41	-1.44851	9.82794	3.39163e-06	5.23368e-05	root
2.3.1.46	-1.36471	7.61586	0.0113449	0.0283309	Not associated
2.3.1.47	-1.41351	9.06617	1.43968e-05	0.000162084	root
2.3.1.5	-2.1996	6.29981	0.00290221	0.00990124	root
2.3.1.51	0.0921195	10.3749	0.591026	0.690127	Not associated
2.3.1.54	0.718182	5.36233	0.330769	0.434275	Not associated
2.3.1.57	-0.349283	7.15807	0.507964	0.613279	Not associated
2.3.1.61	0.316404	10.5147	0.0587108	0.107187	Not associated
2.3.1.74	1.24127	7.8528	0.00340424	0.0111926	Not associated
2.3.1.8	0.552599	9.16459	0.0521704	0.0977096	Not associated
2.3.1.9	0.309132	12.3488	0.0314227	0.0645728	Not associated
2.3.2.-	-4.0736	0.197011	0.236319	0.330163	Not associated
2.3.2.2	-0.895299	10.9117	9.11053e-07	1.8722e-05	Not associated
2.3.3.1	0.582883	11.4746	0.000627144	0.00308099	Not associated
2.3.3.10	-6.16179	1.30216	0.0297334	0.0619894	Not associated
2.3.3.13	0.219259	11.5466	0.135421	0.211751	Not associated
2.3.3.14	1.3066	0.282734	0.680733	0.765977	Not associated
2.3.3.15	-0.361954	7.07013	0.507796	0.613279	Not associated
2.3.3.5	-0.607058	8.55826	0.097045	0.162665	Not associated
2.3.3.9	-0.0295415	10.8228	0.854357	0.90034	Not associated
2.4.-.-	-2.10189	7.67349	0.00329783	0.0109468	Not associated
2.4.1.-	-1.14538	12.0271	6.23165e-09	3.66042e-07	root
2.4.1.1	0.476939	10.7987	0.00252725	0.00881987	Not associated
2.4.1.10	-0.12301	5.98066	0.921953	0.951706	Not associated
2.4.1.109	-3.93272	3.45426	0.0055911	0.0161747	Not associated
2.4.1.11	-3.19695	1.68923	0.0546152	0.101353	Not associated
2.4.1.117	3.2071	0.845673	0.0213015	0.047489	Not associated
2.4.1.12	-0.0547639	8.8272	0.905926	0.940742	Not associated
2.4.1.129	0.500181	9.59122	0.0362096	0.0728534	Not associated
2.4.1.13	3.75401	5.77438	0.000185347	0.00123352	soil
2.4.1.14	-0.900269	3.57445	0.426381	0.534161	Not associated
2.4.1.15	0.431824	10.2385	0.017801	0.0408306	Not associated
2.4.1.157	-0.024444	5.29084	1	1	Not associated
2.4.1.16	0	-0.430257	1	1	Not associated
2.4.1.18	0.111227	11.162	0.44215	0.548526	Not associated
2.4.1.182	-1.57622	8.36759	0.000894346	0.00402754	root
2.4.1.20	-1.16237	5.20743	0.264763	0.362773	Not associated
2.4.1.21	-1.53568	9.28039	2.79496e-05	0.000279703	root
2.4.1.227	-0.244532	9.41892	0.343661	0.447721	Not associated
2.4.1.25	0.0131602	8.86775	0.95558	0.978021	Not associated
2.4.1.256	-3.75245	0.185421	0.429351	0.53659	Not associated
2.4.1.315	-0.0244447	5.29084	1	1	Not associated
2.4.1.4	2.4565	7.55932	1.3051e-06	2.38269e-05	soil
2.4.1.46	-2.33856	4.18422	0.0108613	0.0274524	Not associated
2.4.1.5	-2.37333	2.87885	0.0746577	0.130651	Not associated
2.4.1.64	2.10263	5.35521	0.0124341	0.0305983	Not associated
2.4.1.7	-0.479293	6.89944	0.406623	0.51679	Not associated
2.4.1.8	-4.97295	0.683013	0.0602822	0.109325	Not associated
2.4.1.80	-3.11277	5.86577	0.000724296	0.00340949	root
2.4.1.83	0.506387	9.33643	0.0487699	0.0925396	Not associated
2.4.1.87	0	-0.430257	1	1	Not associated
2.4.2.-	-0.116115	9.01634	0.690914	0.774627	Not associated
2.4.2.1	1.06232	9.175	0.000571689	0.00290358	soil
2.4.2.10	-0.313168	9.23955	0.240458	0.33456	Not associated
2.4.2.12	-0.432423	1.56156	0.856714	0.901806	Not associated
2.4.2.14	0.586297	11.0376	0.000124157	0.000916594	Not associated
2.4.2.17	-0.0674168	9.44717	0.786406	0.853978	Not associated
2.4.2.18	-0.381994	9.63884	0.0817101	0.141164	Not associated
2.4.2.19	-0.35489	9.08576	0.205543	0.297629	Not associated
2.4.2.2	3.21514	5.61783	0.00018767	0.00124285	soil
2.4.2.21	-1.22745	8.93178	0.000154121	0.00106778	root
2.4.2.22	-1.51367	7.18583	0.00883327	0.0231723	Not associated
2.4.2.28	0.188339	8.10328	0.622203	0.719073	Not associated
2.4.2.3	2.5164	5.65865	0.00054715	0.0028	soil
2.4.2.4	0.944314	9.47203	0.000220759	0.00142022	Not associated
2.4.2.52	-2.83561	1.45262	0.140324	0.217214	Not associated
2.4.2.53	1.55252	5.47788	0.0522902	0.0977096	Not associated
2.4.2.7	0.253727	8.63088	0.439144	0.545298	Not associated
2.4.2.8	0.876474	9.15336	0.00102826	0.0044668	Not associated
2.4.2.9	0.756997	9.68249	0.000578874	0.00292906	Not associated
2.4.99.12	-2.22219	8.74731	2.64104e-07	7.59158e-06	root
2.4.99.13	-2.22218	8.74731	2.47671e-07	7.27399e-06	root
2.4.99.14	-2.22218	8.74731	2.47154e-07	7.27399e-06	root
2.4.99.15	-2.22218	8.74731	2.4516e-07	7.27399e-06	root
2.5.1.-	-0.0175238	10.7262	0.92212	0.951706	Not associated
2.5.1.115	3.85887	2.98215	0.0003501	0.00199572	soil
2.5.1.116	3.85869	2.98215	0.000355702	0.00201913	soil
2.5.1.15	0.216266	9.17857	0.416052	0.525806	Not associated
2.5.1.16	-1.6782	8.4176	1.74054e-05	0.0001884	root
2.5.1.17	-0.87142	8.65323	0.0132564	0.0320958	Not associated
2.5.1.18	-1.41472	11.6261	5.02818e-12	7.54786e-10	root
2.5.1.19	-0.13567	9.70485	0.579777	0.682893	Not associated
2.5.1.2	0	-0.430257	1	1	Not associated
2.5.1.21	-2.39015	3.38741	0.0199152	0.0447678	Not associated
2.5.1.26	1.23842	8.34588	0.00131268	0.00549858	soil
2.5.1.3	-1.06774	8.38733	0.00641041	0.0179678	Not associated
2.5.1.39	-1.00167	9.15444	0.000364648	0.00204415	root
2.5.1.44	-1.43137	8.30266	0.000502679	0.00264249	root
2.5.1.47	0.194448	10.8372	0.203751	0.295669	Not associated
2.5.1.48	0.697519	9.8386	0.000603885	0.00299945	Not associated
2.5.1.49	0.601285	9.451	0.0191544	0.0434918	Not associated
2.5.1.54	0.323539	10.8647	0.0362379	0.0728534	Not associated
2.5.1.55	-0.893741	8.82689	0.00548061	0.0159232	Not associated
2.5.1.56	0.0719609	8.00755	0.853718	0.90034	Not associated
2.5.1.6	0.359182	11.0934	0.0332466	0.0675432	Not associated
2.5.1.61	-0.408456	9.50868	0.0849075	0.145756	Not associated
2.5.1.62	-2.87982	-0.141521	0.562884	0.669416	Not associated
2.5.1.7	0.383734	10.8098	0.0172034	0.0396618	Not associated
2.5.1.72	0.320596	10.1832	0.0852792	0.146208	Not associated
2.5.1.74	2.41354	7.5581	4.02594e-05	0.000380903	soil
2.5.1.78	-0.167944	8.85538	0.60403	0.702276	Not associated
2.5.1.9	-0.203219	8.80968	0.544948	0.65095	Not associated
2.6.1.-	-1.99221	8.42579	2.25374e-06	3.74634e-05	root
2.6.1.1	-0.911866	10.046	0.000507407	0.002657	Not associated
2.6.1.11	0.0868256	10.8111	0.568875	0.672398	Not associated
2.6.1.13	0.154247	8.58188	0.666531	0.755439	Not associated
2.6.1.16	0.142193	11.5498	0.335716	0.439063	Not associated
2.6.1.17	-0.630598	10.0938	0.00139709	0.00570234	Not associated
2.6.1.18	-1.59386	9.62337	3.6426e-07	9.64907e-06	root
2.6.1.19	0.693036	10.3083	0.000687915	0.00327244	Not associated
2.6.1.21	-1.82198	7.12564	0.0021728	0.007891	root
2.6.1.22	0.784292	9.31244	0.00286744	0.00980738	Not associated
2.6.1.37	-2.23284	6.00285	0.00198625	0.00731179	root
2.6.1.39	-0.264699	6.14774	0.731061	0.809401	Not associated
2.6.1.42	0.230494	10.6944	0.16628	0.249328	Not associated
2.6.1.44	2.13317	6.91077	0.000539823	0.00277301	soil
2.6.1.45	2.13319	6.91077	0.000530865	0.0027374	soil
2.6.1.50	0	-0.430257	1	1	Not associated
2.6.1.51	2.13322	6.91077	0.000519167	0.00269767	soil
2.6.1.52	-0.00383557	10.0705	0.992193	1	Not associated
2.6.1.57	-1.35284	8.9119	0.000215299	0.00139841	root
2.6.1.62	-1.75106	8.85805	1.29877e-07	4.49908e-06	root
2.6.1.66	-3.67606	5.01584	0.00620728	0.0175074	Not associated
2.6.1.7	-0.264695	6.14774	0.730809	0.809401	Not associated
2.6.1.76	-2.19225	8.13256	1.58231e-06	2.77623e-05	root
2.6.1.77	2.36613	4.78234	0.00503422	0.015047	Not associated
2.6.1.81	-2.70538	0.78544	0.217033	0.308969	Not associated
2.6.1.82	-2.44869	4.64507	0.00506794	0.015081	Not associated
2.6.1.83	2.62105	3.11115	0.00454595	0.0138013	Not associated
2.6.1.84	-2.13609	6.84978	0.00256322	0.0089021	root
2.6.1.85	-0.342582	9.4876	0.1616	0.243935	Not associated
2.6.1.87	4.49644	4.34912	3.32478e-05	0.000327465	soil
2.6.1.9	-0.175604	10.5323	0.308665	0.411249	Not associated
2.6.99.2	-0.706928	8.9314	0.0260329	0.0555615	Not associated
2.7.1.-	-0.360465	8.87046	0.27067	0.369368	Not associated
2.7.1.100	-3.00063	5.66646	0.000497406	0.00262498	root
2.7.1.105	-2.89644	3.54524	0.007007	0.0189709	Not associated
2.7.1.107	-1.11628	6.49036	0.0951435	0.160073	Not associated
2.7.1.11	0.358508	9.4472	0.301093	0.403548	Not associated
2.7.1.113	-1.88283	4.70471	0.0890497	0.151519	Not associated
2.7.1.12	-0.432198	7.93312	0.30742	0.410706	Not associated
2.7.1.130	-1.95232	7.93012	0.00045271	0.0024367	root
2.7.1.144	-2.60797	7.06476	0.000124081	0.000916594	root
2.7.1.146	2.55367	1.36995	0.0940416	0.158475	Not associated
2.7.1.147	2.55368	1.36995	0.0940764	0.158475	Not associated
2.7.1.15	-1.27326	8.44414	0.000810252	0.00376169	root
2.7.1.156	-0.475806	7.31872	0.324333	0.428742	Not associated
2.7.1.16	-0.698774	8.38022	0.0634723	0.113728	Not associated
2.7.1.167	-2.14563	7.14797	0.0043771	0.0134726	Not associated
2.7.1.17	-0.435471	10.1453	0.0298786	0.0621014	Not associated
2.7.1.19	0.498176	5.09843	0.48422	0.59095	Not associated
2.7.1.2	-0.739693	9.72305	0.000564585	0.00287832	Not associated
2.7.1.20	0.0832729	8.73709	0.800138	0.859974	Not associated
2.7.1.21	0.423446	8.97166	0.162077	0.244382	Not associated
2.7.1.23	0.158231	9.51389	0.494326	0.600664	Not associated
2.7.1.24	0.0789101	8.05461	0.833756	0.884843	Not associated
2.7.1.25	-0.256701	10.2168	0.165575	0.248546	Not associated
2.7.1.26	-0.291246	9.31285	0.262133	0.3599	Not associated
2.7.1.29	-0.1573	8.29514	0.714287	0.796206	Not associated
2.7.1.30	0.050285	10.6018	0.751391	0.823969	Not associated
2.7.1.31	1.66777	7.66658	0.00194465	0.00721765	soil
2.7.1.32	-6.68567	1.79679	0.0167249	0.038757	Not associated
2.7.1.33	0.756968	9.80641	0.000278425	0.00167925	Not associated
2.7.1.35	0.407267	7.97729	0.306707	0.410665	Not associated
2.7.1.36	0.442954	1.22681	0.760484	0.831241	Not associated
2.7.1.39	-0.512251	9.25578	0.0603677	0.109325	Not associated
2.7.1.4	-0.794228	9.29228	0.00515079	0.015199	Not associated
2.7.1.40	0.0385807	10.7455	0.81007	0.866512	Not associated
2.7.1.45	-1.74625	8.86235	2.98748e-06	4.74834e-05	root
2.7.1.47	-2.01201	6.986	0.00226804	0.00814925	root
2.7.1.48	1.32812	6.65578	0.022978	0.0502318	Not associated
2.7.1.49	-1.24379	8.9653	9.91334e-05	0.000774158	root
2.7.1.5	0.678712	7.47533	0.224257	0.316918	Not associated
2.7.1.50	-2.25192	4.93453	0.0218404	0.0484506	Not associated
2.7.1.53	-1.77602	7.7397	0.00116001	0.00491277	root
2.7.1.56	1.56168	7.76616	0.000680499	0.0032486	soil
2.7.1.58	-1.91402	7.91585	0.000146366	0.00104624	root
2.7.1.59	-1.8218	6.49612	0.00668725	0.0185513	Not associated
2.7.1.6	0.818681	7.53225	0.0784343	0.135852	Not associated
2.7.1.60	-2.06724	4.90538	0.0414748	0.080855	Not associated
2.7.1.63	1.47161	7.0124	0.0213436	0.0475045	Not associated
2.7.1.65	-6.41858	1.54692	0.00861518	0.0226883	Not associated
2.7.1.66	-6.39771	1.44049	0.0380842	0.0756644	Not associated
2.7.1.68	-6.19067	1.37318	0.0150932	0.0353395	Not associated
2.7.1.69	-0.432151	9.17109	0.133093	0.208595	Not associated
2.7.1.71	-0.651147	8.94737	0.0329201	0.0671769	Not associated
2.7.1.76	-3.44749	3.22887	0.00723317	0.0194662	Not associated
2.7.1.82	4.63864	4.0645	3.06997e-06	4.82272e-05	soil
2.7.1.90	0.443039	8.61232	0.180444	0.267891	Not associated
2.7.1.92	-0.392606	8.82402	0.247213	0.341847	Not associated
2.7.11.1	-1.34285	8.02539	0.0259986	0.0555615	Not associated
2.7.11.12	1.66565	0.237849	0.294365	0.396103	Not associated
2.7.13.3	-1.02462	13.5349	4.23927e-07	1.02272e-05	root
2.7.2.1	0.254089	8.37437	0.473756	0.579733	Not associated
2.7.2.11	-0.378944	9.51665	0.118854	0.191384	Not associated
2.7.2.2	2.55593	7.27298	3.71393e-07	9.64907e-06	soil
2.7.2.3	0.122484	10.0913	0.500852	0.607406	Not associated
2.7.2.4	-0.219154	11.059	0.141417	0.218348	Not associated
2.7.2.8	-0.285414	10.0272	0.140898	0.217796	Not associated
2.7.3.3	2.92313	0.931079	0.081985	0.141458	Not associated
2.7.3.9	-0.324239	10.8905	0.0492973	0.093409	Not associated
2.7.4.1	-0.0776328	11.1535	0.595854	0.694884	Not associated
2.7.4.14	-0.0985158	8.73091	0.77101	0.839351	Not associated
2.7.4.16	-0.260314	8.57388	0.458795	0.56451	Not associated
2.7.4.22	0.631403	9.81646	0.00195423	0.00722698	Not associated
2.7.4.23	-1.42088	6.28844	0.0974381	0.162919	Not associated
2.7.4.3	0.0149942	9.34864	0.943299	0.968387	Not associated
2.7.4.6	0.131782	9.06881	0.627868	0.72253	Not associated
2.7.4.7	-1.24379	8.9653	9.70997e-05	0.000762684	root
2.7.4.8	0.0520026	9.12771	0.839578	0.889402	Not associated
2.7.4.9	0.0915612	8.9995	0.746427	0.820523	Not associated
2.7.6.1	0.437953	10.5016	0.00998566	0.0255989	Not associated
2.7.6.2	-0.928964	6.12093	0.185467	0.273543	Not associated
2.7.6.3	-0.31227	8.4135	0.419566	0.528269	Not associated
2.7.6.5	0.830966	11.4943	1.89651e-06	3.27485e-05	Not associated
2.7.7.-	0.0776832	10.6995	0.630621	0.724679	Not associated
2.7.7.1	-3.6521	5.85679	9.4172e-06	0.000117802	root
2.7.7.12	1.8987	6.70092	0.0027861	0.00957765	soil
2.7.7.13	-0.300943	9.61847	0.23422	0.328589	Not associated
2.7.7.14	-5.75199	3.14944	0.00340501	0.0111926	Not associated
2.7.7.15	-0.0273654	2.8913	1	1	Not associated
2.7.7.18	0.201617	8.99326	0.466372	0.57279	Not associated
2.7.7.19	0.37655	9.91238	0.0522748	0.0977096	Not associated
2.7.7.2	-0.291242	9.31285	0.26643	0.364688	Not associated
2.7.7.23	0.164442	10.1083	0.366178	0.47431	Not associated
2.7.7.24	0.329352	9.25884	0.206901	0.297999	Not associated
2.7.7.27	0.526325	10.1951	0.00694771	0.0189623	Not associated
2.7.7.3	0.221107	9.11173	0.416942	0.525811	Not associated
2.7.7.33	-0.702077	7.78392	0.114487	0.186127	Not associated
2.7.7.38	-1.60361	7.87711	0.000959053	0.00424813	root
2.7.7.39	2.2587	5.88961	0.00458882	0.0139002	Not associated
2.7.7.4	0.154794	11.6606	0.277872	0.377671	Not associated
2.7.7.41	-0.308098	9.10114	0.281105	0.380535	Not associated
2.7.7.43	-1.75642	5.84249	0.0151214	0.0353442	Not associated
2.7.7.59	-0.745144	11.0648	9.2848e-07	1.8722e-05	Not associated
2.7.7.6	0.686729	14.1644	6.8639e-05	0.000583216	Not associated
2.7.7.62	-0.47581	7.31872	0.322829	0.427171	Not associated
2.7.7.63	1.00949	6.35336	0.125303	0.199393	Not associated
2.7.7.65	-1.60686	9.60104	4.51164e-08	1.79271e-06	root
2.7.7.7	0.285748	14.0347	0.0381796	0.0757057	Not associated
2.7.7.70	-2.14563	7.14797	0.00438783	0.0134726	Not associated
2.7.7.8	0.532816	11.9033	0.00139027	0.00569168	Not associated
2.7.7.83	-6.38071	1.73046	0.0205031	0.0459366	Not associated
2.7.7.9	0.117938	10.2665	0.485965	0.59201	Not associated
2.7.8.-	-0.55473	10.3481	0.0017458	0.00664388	Not associated
2.7.8.11	1.97337	4.74954	0.0323693	0.0662589	Not associated
2.7.8.13	0.136459	10.2588	0.449602	0.555222	Not associated
2.7.8.24	-0.660915	6.973	0.240185	0.33456	Not associated
2.7.8.26	-0.761532	6.76747	0.194728	0.284408	Not associated
2.7.8.37	-1.74131	6.83552	0.00698803	0.0189654	Not associated
2.7.8.5	0.367858	9.4853	0.114719	0.186281	Not associated
2.7.8.7	0.325507	8.0848	0.394164	0.505071	Not associated
2.7.8.8	-1.42081	8.95349	5.67879e-06	7.67204e-05	root
2.7.9.1	0.445873	10.8996	0.00392606	0.0125393	Not associated
2.7.9.2	0.063301	10.2467	0.725564	0.804792	Not associated
2.7.9.3	0.473432	8.14993	0.231706	0.325401	Not associated
2.8.1.1	-0.564907	8.57658	0.190343	0.278606	Not associated
2.8.1.10	-0.42303	9.1296	0.128158	0.202741	Not associated
2.8.1.2	-0.564907	8.57658	0.190269	0.278606	Not associated
2.8.1.6	-0.769039	9.24366	0.00488578	0.0147009	Not associated
2.8.1.7	0.326957	11.1504	0.0297788	0.0619894	Not associated
2.8.1.8	0.494237	10.5239	0.00600362	0.0170397	Not associated
2.8.2.1	-0.862542	0.857374	0.692672	0.775311	Not associated
2.8.2.2	-1.56117	3.79942	0.127455	0.20234	Not associated
2.8.2.30	-7.28699	2.44755	0.00657245	0.0183458	Not associated
2.8.3.-	-1.55437	7.99558	0.000321045	0.00186151	root
2.8.3.1	-2.89801	7.13614	1.9218e-06	3.27485e-05	root
2.8.3.10	5.11786	0.438469	0.0195485	0.0440902	Not associated
2.8.3.12	-0.354364	7.17181	0.526448	0.633332	Not associated
2.8.3.15	-3.92035	3.99766	0.00572776	0.0164643	Not associated
2.8.3.5	0.822785	10.0569	0.000336594	0.00193315	Not associated
2.8.3.6	-1.37396	8.14617	0.00547093	0.0159232	Not associated
2.9.1.1	0.763188	7.52377	0.100788	0.167073	Not associated
3.1.-.-	0.0362745	11.7497	0.788658	0.853978	Not associated
3.1.1.-	-1.19993	9.21393	0.000132303	0.000955833	root
3.1.1.1	-1.47064	9.48543	4.89608e-06	6.89021e-05	root
3.1.1.11	-3.51725	7.20457	2.97311e-07	8.03336e-06	root
3.1.1.15	-3.04822	5.89676	0.000337693	0.00193315	root
3.1.1.17	-1.52845	9.42578	4.94132e-07	1.17118e-05	root
3.1.1.22	-3.81623	6.75519	3.61069e-08	1.57356e-06	root
3.1.1.23	-0.376825	5.94599	0.587784	0.688721	Not associated
3.1.1.24	-1.09394	7.92312	0.0348519	0.0703811	Not associated
3.1.1.3	-1.17626	7.96543	0.0152191	0.0355112	Not associated
3.1.1.31	-0.0726084	8.88959	0.822867	0.87673	Not associated
3.1.1.32	-3.01046	6.95295	1.2079e-05	0.000140679	root
3.1.1.4	-3.01047	6.95295	1.34517e-05	0.000152716	root
3.1.1.41	-0.279984	6.64926	0.713323	0.795788	Not associated
3.1.1.45	-1.07211	9.27165	0.000201039	0.0013249	root
3.1.1.47	-7.23027	2.41612	0.011025	0.0277275	Not associated
3.1.1.5	-2.15127	8.4504	2.6457e-05	0.00027285	root
3.1.1.56	-2.52019	9.08467	3.04816e-09	1.96098e-07	root
3.1.1.57	-1.55491	5.87629	0.0313246	0.0645728	Not associated
3.1.1.61	-1.90154	10.9297	5.54896e-13	1.49933e-10	root
3.1.1.75	-1.02388	9.6185	6.5838e-06	8.72031e-05	root
3.1.1.84	-2.52019	9.08467	2.57297e-09	1.73804e-07	root
3.1.11.-	-3.09422	5.81209	0.00108055	0.00463434	root
3.1.11.1	-2.57651	8.04741	1.62737e-08	7.85208e-07	root
3.1.11.2	-0.299936	10.6421	0.097331	0.162919	Not associated
3.1.11.5	0.32687	10.7832	0.0415862	0.0809553	Not associated
3.1.11.6	-0.149063	10.1309	0.430801	0.537407	Not associated
3.1.2.-	-0.781748	10.0353	0.000327004	0.00188796	Not associated
3.1.2.1	0.192592	7.55669	0.694817	0.777067	Not associated
3.1.2.12	-1.23549	8.91735	0.000838227	0.0038388	root
3.1.2.2	-3.21102	4.55495	0.00303693	0.0102317	Not associated
3.1.2.21	-4.33114	3.47356	0.00298235	0.010149	Not associated
3.1.2.23	-1.68904	6.16069	0.0114806	0.0285116	Not associated
3.1.2.6	-0.494425	9.5704	0.0816318	0.141164	Not associated
3.1.21.2	2.83675	8.10406	9.76391e-07	1.91175e-05	soil
3.1.22.4	0.157715	8.68086	0.625183	0.720667	Not associated
3.1.26.12	0.212179	11.2861	0.181284	0.268842	Not associated
3.1.26.4	0.165943	9.94772	0.38955	0.499794	Not associated
3.1.3.-	-1.45604	7.82267	0.00229922	0.00821758	root
3.1.3.1	-1.03653	10.564	1.48727e-07	4.90075e-06	root
3.1.3.11	0.910668	10.1264	1.088e-05	0.000130078	Not associated
3.1.3.12	0.353563	8.44729	0.308603	0.411249	Not associated
3.1.3.15	-0.365774	7.23709	0.468184	0.574493	Not associated
3.1.3.16	-1.12545	6.4518	0.191764	0.280382	Not associated
3.1.3.18	-1.17028	9.69551	8.15614e-05	0.000663792	root
3.1.3.2	-2.60705	6.64246	8.68598e-05	0.000693991	root
3.1.3.25	-0.660489	10.0827	0.00172484	0.00658267	Not associated
3.1.3.27	-2.49154	5.88213	0.00570494	0.0164336	Not associated
3.1.3.3	0.588609	9.86087	0.00276078	0.00951483	Not associated
3.1.3.37	1.9696	0.429915	0.269273	0.367834	Not associated
3.1.3.4	-2.69754	-0.160995	0.7914	0.853978	Not associated
3.1.3.41	0.199484	3.95808	0.821063	0.875498	Not associated
3.1.3.45	-0.914439	7.049	0.134143	0.209997	Not associated
3.1.3.46	-2.89651	3.54524	0.00686206	0.0188428	Not associated
3.1.3.5	-0.444337	10.4682	0.0103649	0.0264207	Not associated
3.1.3.6	-1.32213	8.7149	0.00136829	0.00563585	root
3.1.3.70	-3.67246	4.47169	0.0223968	0.0493607	Not associated
3.1.3.71	0.711735	5.63879	0.35248	0.458325	Not associated
3.1.3.73	-2.87881	-0.141521	0.562151	0.669133	Not associated
3.1.3.76	0.867662	2.72723	0.422882	0.530468	Not associated
3.1.3.77	-1.58736	6.14076	0.0185028	0.0422967	Not associated
3.1.3.8	0.13785	8.1829	0.711338	0.794229	Not associated
3.1.3.81	-2.6972	-0.160995	0.790707	0.853978	Not associated
3.1.3.82	-2.6231	7.07885	0.000150317	0.00106324	root
3.1.3.83	-2.62311	7.07885	0.000152782	0.00106396	root
3.1.4.12	-4.61952	4.30424	0.00089076	0.00402481	root
3.1.4.16	-1.32212	8.7149	0.00132127	0.00550936	root
3.1.4.17	-1.39982	6.161	0.0465685	0.0892397	Not associated
3.1.4.3	-1.9947	7.76872	4.36819e-05	0.000404207	root
3.1.4.4	-1.23884	7.6194	0.0257484	0.0551285	Not associated
3.1.4.46	-0.0380195	10.175	0.839557	0.889402	Not associated
3.1.4.50	-1.60172	3.05322	0.177328	0.264426	Not associated
3.1.4.52	-2.2258	5.16798	0.0138514	0.0330039	Not associated
3.1.5.1	0.425104	10.0432	0.0224736	0.0494491	Not associated
3.1.6.1	-0.42196	9.31341	0.123513	0.197474	Not associated
3.1.6.12	-4.96402	2.43373	0.00195786	0.00722698	root
3.1.6.13	-3.17903	5.7158	0.00428817	0.013452	Not associated
3.1.6.14	1.44025	7.23075	0.0050947	0.0151273	Not associated
3.1.6.2	-2.23626	1.98021	0.120999	0.194375	Not associated
3.1.6.4	-2.51705	3.24491	0.068063	0.120673	Not associated
3.1.6.8	-2.12769	4.79621	0.0188946	0.0430751	Not associated
3.1.7.2	-1.34674	10.0247	6.74479e-10	5.69513e-08	root
3.10.1.1	-6.54337	1.71859	0.00319599	0.0107141	Not associated
3.11.1.1	-2.18879	4.59938	0.123957	0.197768	Not associated
3.11.1.2	-2.34595	6.71927	0.000593844	0.0029855	root
3.13.1.1	0.169909	7.89458	0.67973	0.765977	Not associated
3.2.1.1	0.702356	11.4746	2.90897e-06	4.68136e-05	Not associated
3.2.1.10	1.3281	8.52064	0.000171243	0.00116256	soil
3.2.1.113	-1.85914	3.47568	0.070555	0.124813	Not associated
3.2.1.14	-2.17826	8.29721	2.16608e-05	0.000232252	root
3.2.1.166	-7.00987	2.24599	0.021763	0.0483582	Not associated
3.2.1.18	-0.732562	4.06647	0.468876	0.57482	Not associated
3.2.1.20	-0.390063	11.4623	0.0099499	0.0255557	Not associated
3.2.1.21	-0.720922	11.9187	0.000600965	0.00299595	Not associated
3.2.1.22	-0.323997	10.0877	0.205362	0.297629	Not associated
3.2.1.23	-0.767348	10.8082	0.0237621	0.0513641	Not associated
3.2.1.24	0.741534	9.21176	0.0667704	0.118693	Not associated
3.2.1.25	-1.3301	9.72058	2.62672e-05	0.00027285	root
3.2.1.26	-1.1892	7.30379	0.0272401	0.057783	Not associated
3.2.1.28	-2.93012	8.16131	1.18287e-09	9.4003e-08	root
3.2.1.3	-0.0306414	7.80509	0.971889	0.990872	Not associated
3.2.1.31	-0.391191	7.45203	0.421997	0.530342	Not associated
3.2.1.35	0.0773091	5.97812	0.884772	0.92446	Not associated
3.2.1.37	-2.10582	9.57275	1.40629e-12	3.1665e-10	root
3.2.1.39	-2.97059	6.16165	0.00679555	0.0187363	Not associated
3.2.1.4	-1.85711	9.70202	5.19368e-06	7.23367e-05	root
3.2.1.45	-2.09672	6.70926	0.00146208	0.00589842	root
3.2.1.50	-7.54388	2.48052	0.00108431	0.00463578	root
3.2.1.51	-2.29831	9.14912	7.7511e-09	4.18869e-07	root
3.2.1.52	-0.945234	10.6711	1.0281e-06	1.98423e-05	Not associated
3.2.1.54	3.31454	3.52572	0.000224612	0.00143815	soil
3.2.1.55	-1.53909	10.4563	4.03222e-08	1.70235e-06	root
3.2.1.58	-7.17129	2.31704	0.00505489	0.0150754	Not associated
3.2.1.65	-0.138465	7.75902	0.877235	0.919351	Not associated
3.2.1.67	-4.51403	0.498296	0.150053	0.229063	Not associated
3.2.1.78	-3.86504	7.10323	4.32006e-06	6.20893e-05	root
3.2.1.84	-0.112152	2.02766	1	1	Not associated
3.2.1.86	0.786107	7.83511	0.115734	0.187477	Not associated
3.2.1.91	-3.28887	7.08538	5.10298e-07	1.18864e-05	root
3.2.1.93	-4.0117	5.55078	0.000210564	0.00137426	root
3.2.2.-	0.261622	10.0486	0.16302	0.245345	Not associated
3.2.2.1	-0.751722	9.07638	0.0140152	0.0332186	Not associated
3.2.2.20	-0.606928	8.64462	0.0864596	0.147857	Not associated
3.2.2.21	-0.240015	10.0165	0.218701	0.310689	Not associated
3.2.2.23	0.498288	9.98562	0.0127678	0.0312486	Not associated
3.2.2.26	-4.8508	3.8986	0.000513963	0.00268094	root
3.2.2.27	-0.490304	8.85097	0.124843	0.198895	Not associated
3.2.2.4	-0.797443	10.0611	0.000103001	0.000795169	Not associated
3.2.2.8	4.22193	2.82689	0.000172611	0.00116598	soil
3.2.2.9	-1.2781	7.39477	0.0130266	0.0317463	Not associated
3.3.1.1	0.448663	11.1974	0.00593615	0.0168837	Not associated
3.3.2.10	0.867626	2.72723	0.422672	0.530468	Not associated
3.3.2.6	1.066	4.46443	0.174761	0.260886	Not associated
3.3.2.9	1.47858	8.27704	0.000298037	0.00175829	soil
3.4.-.-	-1.07397	11.601	8.69955e-09	4.353e-07	root
3.4.11.1	-0.0743542	10.8401	0.659231	0.747793	Not associated
3.4.11.2	0.171588	11.2455	0.244057	0.337829	Not associated
3.4.11.5	-0.464978	9.49193	0.0549078	0.101681	Not associated
3.4.13.-	-1.80004	2.95388	0.178852	0.266112	Not associated
3.4.15.1	-0.0533343	9.49758	0.849323	0.89854	Not associated
3.4.16.4	-0.580988	10.2542	0.00140331	0.00571048	Not associated
3.4.19.13	-0.895295	10.9117	1.06268e-06	2.01213e-05	Not associated
3.4.21.-	0.693837	9.2399	0.0368533	0.0738707	Not associated
3.4.21.107	-0.795909	6.5578	0.215905	0.307687	Not associated
3.4.21.4	-5.81852	3.88435	0.000246595	0.00153737	root
3.4.21.53	0.291364	11.6816	0.0479507	0.0912413	Not associated
3.4.21.69	0	-0.430257	1	1	Not associated
3.4.21.89	-0.141941	9.63235	0.528124	0.634783	Not associated
3.4.21.92	0.73191	10.8433	0.000138933	0.000998394	Not associated
3.4.23.36	-0.422644	8.39307	0.249828	0.344406	Not associated
3.4.24.-	-1.20755	9.13815	7.66688e-05	0.000635458	root
3.4.24.11	1.95423	7.19493	0.000899638	0.00403791	soil
3.4.24.15	1.20901	7.77233	0.0134506	0.0323341	Not associated
3.4.24.25	0.740826	5.50197	0.290245	0.391338	Not associated
3.4.24.56	-4.38554	4.00946	0.0106808	0.0271236	Not associated
3.4.25.1	2.51529	8.74774	8.53029e-07	1.80069e-05	soil
3.5.1.-	0.4574	7.98801	0.242013	0.335687	Not associated
3.5.1.1	-0.725205	7.98741	0.113932	0.185676	Not associated
3.5.1.10	-0.848284	9.83743	0.000131564	0.000955607	Not associated
3.5.1.107	0.113647	2.17815	0.919679	0.95064	Not associated
3.5.1.108	-1.60182	8.86951	1.55232e-05	0.00017332	root
3.5.1.11	-0.229645	10.0179	0.241152	0.335181	Not associated
3.5.1.16	-0.0779644	9.08335	0.826265	0.877743	Not associated
3.5.1.18	0.0612947	9.83642	0.756009	0.827019	Not associated
3.5.1.19	0.457397	7.98801	0.242642	0.336215	Not associated
3.5.1.2	-1.07222	7.92031	0.0193497	0.0437667	Not associated
3.5.1.24	-4.29073	4.7871	0.00154113	0.0060525	root
3.5.1.25	-0.889203	9.13029	0.00241165	0.00852915	Not associated
3.5.1.26	-4.05297	6.57109	2.89703e-07	7.98753e-06	root
3.5.1.3	6.4995	1.2472	0.000525002	0.00271754	soil
3.5.1.32	-0.649992	10.0931	0.00545342	0.0159127	Not associated
3.5.1.38	-3.28097	5.6812	8.65623e-05	0.000693991	root
3.5.1.4	0.235651	10.34	0.185801	0.273737	Not associated
3.5.1.41	-1.03123	6.38625	0.128789	0.203263	Not associated
3.5.1.44	-2.44939	7.94118	9.1923e-07	1.8722e-05	root
3.5.1.49	-0.526057	7.01812	0.35548	0.461339	Not associated
3.5.1.5	-1.16411	10.2053	3.80271e-07	9.69333e-06	root
3.5.1.53	-0.0739389	9.2173	0.79482	0.856301	Not associated
3.5.1.54	-0.843951	8.26234	0.0369848	0.0739984	Not associated
3.5.1.56	-3.75169	0.185421	0.430359	0.537352	Not associated
3.5.1.59	4.00582	3.62221	8.06795e-05	0.000660594	soil
3.5.1.6	-0.875742	8.64133	0.0169885	0.0393006	Not associated
3.5.1.68	-1.98977	8.44008	6.304e-06	8.43238e-05	root
3.5.1.89	2.72964	2.75947	0.0115754	0.0286941	Not associated
3.5.1.96	-1.00627	5.38837	0.506024	0.612579	Not associated
3.5.2.10	-0.460439	7.64275	0.314932	0.417951	Not associated
3.5.2.14	1.07707	10.5654	1.93921e-06	3.27485e-05	soil
3.5.2.15	3.17029	7.77807	8.64064e-09	4.353e-07	soil
3.5.2.17	-0.483271	6.65347	0.420677	0.529176	Not associated
3.5.2.2	0.371436	9.91365	0.0921995	0.156484	Not associated
3.5.2.3	-0.185934	10.9547	0.235009	0.329012	Not associated
3.5.2.5	0.861716	8.46733	0.0137276	0.0328247	Not associated
3.5.2.6	-1.14388	10.3296	4.15147e-07	1.01975e-05	root
3.5.2.7	0.257265	9.70822	0.215345	0.307539	Not associated
3.5.2.9	-0.854594	9.84657	4.8203e-05	0.000437062	Not associated
3.5.3.1	-0.95269	8.97721	0.00157685	0.00612162	Not associated
3.5.3.11	0.636208	9.38426	0.00975051	0.0251873	Not associated
3.5.3.12	-0.704469	8.14418	0.102643	0.169524	Not associated
3.5.3.13	-0.226108	7.58328	0.639123	0.732984	Not associated
3.5.3.23	-0.757365	7.87714	0.139658	0.216623	Not associated
3.5.3.3	3.88039	5.22105	1.33313e-06	2.40141e-05	soil
3.5.3.4	-0.157795	7.07359	0.787192	0.853978	Not associated
3.5.3.6	1.0137	8.85131	0.00461219	0.0139398	Not associated
3.5.3.7	-4.24967	4.35919	0.00157408	0.00612162	root
3.5.3.8	-1.21358	7.78108	0.014765	0.0346914	Not associated
3.5.3.9	6.12152	0.989763	0.00159722	0.00618293	soil
3.5.4.-	0.592306	7.36499	0.187691	0.27592	Not associated
3.5.4.1	-1.13267	9.05292	0.000148475	0.00105574	root
3.5.4.10	0.377315	10.7296	0.0219044	0.0485129	Not associated
3.5.4.12	1.1154	4.83059	0.150272	0.22914	Not associated
3.5.4.13	0.440255	9.62912	0.0460586	0.0885138	Not associated
3.5.4.16	0.452314	9.95465	0.0236111	0.0511196	Not associated
3.5.4.19	0.113666	8.46586	0.732995	0.809401	Not associated
3.5.4.2	-0.87887	9.05457	0.0084127	0.0223292	Not associated
3.5.4.25	0.0863447	7.29876	0.840028	0.889402	Not associated
3.5.4.26	-0.187071	9.43688	0.471687	0.577742	Not associated
3.5.4.27	1.60904	3.11971	0.0916654	0.155774	Not associated
3.5.4.3	-1.03044	9.27558	0.00162067	0.00623797	root
3.5.4.4	0.688754	10.3604	0.000939634	0.00418959	Not associated
3.5.4.5	0.365806	7.56022	0.401009	0.510677	Not associated
3.5.4.9	0.0630192	9.79149	0.762567	0.832171	Not associated
3.5.5.1	-1.08896	7.16537	0.0397755	0.0783334	Not associated
3.5.5.7	-0.566243	3.91382	0.565298	0.669928	Not associated
3.5.99.2	-0.785471	4.56824	0.475155	0.580411	Not associated
3.5.99.3	0.9644	8.19989	0.0108713	0.0274524	Not associated
3.5.99.4	0.0506541	6.39268	0.916714	0.9483	Not associated
3.5.99.6	0.806228	6.9615	0.13596	0.212349	Not associated
3.5.99.7	0.562996	8.43805	0.123989	0.197768	Not associated
3.6.-.-	0.698757	1.4746	0.563712	0.669811	Not associated
3.6.1.-	-1.84154	8.87423	7.38924e-08	2.75725e-06	root
3.6.1.1	0.573003	11.7736	0.000767294	0.00359936	Not associated
3.6.1.11	-0.964016	10.1188	2.76736e-05	0.000279703	Not associated
3.6.1.13	-0.957268	8.00058	0.0329669	0.0671769	Not associated
3.6.1.22	-0.537988	8.9072	0.0775787	0.134543	Not associated
3.6.1.23	0.352987	8.49879	0.290796	0.39169	Not associated
3.6.1.27	-0.10139	9.41442	0.686941	0.771453	Not associated
3.6.1.3	2.29946	7.53843	4.04279e-05	0.000380903	soil
3.6.1.31	-0.140373	8.04475	0.739613	0.815687	Not associated
3.6.1.40	-1.85924	6.50295	0.0579849	0.106293	Not associated
3.6.1.41	-1.7157	7.70238	0.000267652	0.00162882	root
3.6.1.45	-8.87455	3.75089	5.54168e-06	7.56243e-05	root
3.6.1.54	-2.10321	7.01731	0.00251867	0.00881533	root
3.6.1.66	0.160084	8.96159	0.588408	0.688856	Not associated
3.6.1.7	0.00793226	5.54084	0.972536	0.990872	Not associated
3.6.3.-	-0.604943	12.2424	0.000159572	0.00109432	Not associated
3.6.3.10	-6.27173	1.53928	0.00786344	0.0209951	Not associated
3.6.3.12	-1.55514	10.0736	0.000111585	0.000842183	root
3.6.3.14	0.275397	12.6422	0.0716661	0.126344	Not associated
3.6.3.17	-0.719802	11.7505	4.18333e-05	0.000389771	Not associated
3.6.3.20	-0.88168	9.11443	0.006311	0.0177259	Not associated
3.6.3.21	-1.19896	6.77111	0.0605859	0.109574	Not associated
3.6.3.25	-0.621769	9.37872	0.0133862	0.0322943	Not associated
3.6.3.27	0.361108	10.188	0.0543549	0.101148	Not associated
3.6.3.28	-1.0901	8.53399	0.00764519	0.0204934	Not associated
3.6.3.29	-0.7325	8.37555	0.0611292	0.110114	Not associated
3.6.3.30	-0.805729	9.80858	0.00103368	0.00447596	Not associated
3.6.3.31	0.504471	9.20928	0.0522627	0.0977096	Not associated
3.6.3.32	-0.74217	9.84109	0.00423708	0.0134058	Not associated
3.6.3.34	-0.109913	10.3221	0.606326	0.703733	Not associated
3.6.3.40	3.33123	1.50118	0.0242487	0.0522487	Not associated
3.6.3.41	-1.65494	7.75126	0.000854256	0.00387282	root
3.6.3.44	0.127564	3.78	0.874049	0.917513	Not associated
3.6.3.55	-1.78109	3.50194	0.0564173	0.103983	Not associated
3.6.3.6	3.83243	-0.0357256	0.220447	0.312511	Not associated
3.6.3.9	4.22305	3.33582	0.000157585	0.00108621	soil
3.6.4.-	0.228124	12.5137	0.102178	0.168962	Not associated
3.6.4.12	0.46152	13.7355	0.00149121	0.00596764	Not associated
3.6.4.13	-0.209695	11.4341	0.183262	0.270897	Not associated
3.6.4.6	-1.80462	4.98124	0.0353249	0.0712297	Not associated
3.7.1.-	5.2697	2.44078	0.000107929	0.000823889	soil
3.7.1.12	-0.870137	5.7751	0.278548	0.378209	Not associated
3.7.1.14	2.60718	4.83071	0.00918114	0.0238993	Not associated
3.7.1.2	1.40116	8.47295	0.000427842	0.00234965	soil
3.7.1.22	-0.128464	9.41784	0.630808	0.724679	Not associated
3.7.1.3	0.00625812	9.15313	0.974606	0.992233	Not associated
3.7.1.5	-2.25806	6.46264	0.00131461	0.00549858	root
3.7.1.8	-3.82	2.29533	0.0141204	0.0334093	Not associated
3.7.1.9	2.34941	-0.292012	0.8	0.859974	Not associated
3.8.1.-	-1.48829	7.14284	0.0313891	0.0645728	Not associated
3.8.1.2	-0.61037	8.93874	0.0558292	0.103181	Not associated
3.8.1.3	-1.1891	6.79078	0.0514208	0.0968221	Not associated
3.8.1.5	-0.804839	8.05889	0.051569	0.0968982	Not associated
3.8.1.8	-1.96263	6.09002	0.0183029	0.0419106	Not associated
4.-.-.-	-1.74065	6.18835	0.0228699	0.050158	Not associated
4.1.1.-	-4.24726	0.363158	0.228849	0.322463	Not associated
4.1.1.11	0.410623	7.61378	0.341426	0.445668	Not associated
4.1.1.12	-3.18657	3.55654	0.0267924	0.0570923	Not associated
4.1.1.15	-0.779755	5.80556	0.410201	0.51987	Not associated
4.1.1.17	-1.06201	9.34827	0.000176603	0.00118702	root
4.1.1.18	-0.125126	7.96869	0.787618	0.853978	Not associated
4.1.1.19	-1.28555	9.50028	2.11566e-07	6.6471e-06	root
4.1.1.2	-7.34878	2.39704	0.00352032	0.0114878	Not associated
4.1.1.20	-0.38034	10.6518	0.0270875	0.0576303	Not associated
4.1.1.22	-3.15732	3.29276	0.0107604	0.0272744	Not associated
4.1.1.23	-0.265162	9.09308	0.342954	0.447231	Not associated
4.1.1.25	0.278269	1.40395	0.824351	0.876928	Not associated
4.1.1.28	1.50759	8.66742	3.85939e-06	5.60649e-05	soil
4.1.1.3	-3.78104	7.24122	3.86567e-05	0.000373037	root
4.1.1.31	-0.781783	10.4367	6.65514e-05	0.000569057	Not associated
4.1.1.32	1.16219	10.5232	8.51202e-05	0.000688607	soil
4.1.1.36	0.219075	9.68634	0.29944	0.401793	Not associated
4.1.1.37	0.0437028	9.89771	0.817561	0.873142	Not associated
4.1.1.39	-1.32653	7.97049	0.00444766	0.0135945	Not associated
4.1.1.4	3.77556	5.23424	4.57974e-06	6.51287e-05	soil
4.1.1.44	-0.781856	7.9399	0.075867	0.132341	Not associated
4.1.1.45	-0.250313	7.75846	0.58251	0.684918	Not associated
4.1.1.47	-0.58001	8.68688	0.0927188	0.156971	Not associated
4.1.1.48	-0.261196	9.27444	0.314469	0.417746	Not associated
4.1.1.49	0.154991	9.84051	0.493234	0.600324	Not associated
4.1.1.5	1.02888	4.02313	0.230949	0.325013	Not associated
4.1.1.50	-0.938019	7.32824	0.0572468	0.105225	Not associated
4.1.1.55	-1.27392	5.03134	0.180294	0.267891	Not associated
4.1.1.61	-2.71801	1.46647	0.0883398	0.15062	Not associated
4.1.1.65	-1.21801	8.78228	0.00105777	0.00456566	root
4.1.1.68	-1.19486	6.12351	0.112193	0.183725	Not associated
4.1.1.7	-1.97408	6.03547	0.00570484	0.0164336	Not associated
4.1.1.73	-0.944285	9.20509	0.000655423	0.00316242	Not associated
4.1.1.74	1.99726	3.49715	0.065967	0.117574	Not associated
4.1.1.75	5.44903	0.598476	0.0100415	0.0256866	Not associated
4.1.1.77	-0.850797	3.41562	0.382324	0.492134	Not associated
4.1.1.8	-1.7184	6.10613	0.0204187	0.0458234	Not associated
4.1.1.81	-4.10472	4.6941	0.000659471	0.00317062	root
4.1.1.82	-7.38763	2.42617	0.0189072	0.0430751	Not associated
4.1.1.86	-0.37264	6.60752	0.6588	0.747793	Not associated
4.1.1.9	-2.01629	7.4913	0.000297281	0.00175829	root
4.1.1.96	-2.0853	7.94983	0.00332944	0.0110247	Not associated
4.1.1.98	-1.62602	9.4056	7.55841e-07	1.62086e-05	root
4.1.2.13	-0.058025	10.6403	0.743074	0.818168	Not associated
4.1.2.14	-1.15762	8.40455	0.00430146	0.013452	Not associated
4.1.2.17	-0.426564	6.50891	0.507916	0.613279	Not associated
4.1.2.19	1.38894	8.56963	0.0106806	0.0271236	Not associated
4.1.2.20	-1.28666	6.23048	0.0625236	0.112177	Not associated
4.1.2.21	-2.25566	7.51887	2.43742e-05	0.000255268	root
4.1.2.22	0.675933	7.60611	0.115606	0.187477	Not associated
4.1.2.25	-0.208722	7.98125	0.623893	0.719795	Not associated
4.1.2.27	2.20578	5.89871	0.0053784	0.0157961	Not associated
4.1.2.4	1.50577	9.49842	3.76096e-06	5.58358e-05	soil
4.1.2.40	0.29609	5.22795	0.675235	0.762744	Not associated
4.1.2.43	3.19852	3.90792	0.00338208	0.0111716	Not associated
4.1.2.5	-0.0108395	9.65072	0.970081	0.989864	Not associated
4.1.2.50	-1.66724	6.85482	0.00418158	0.0132925	Not associated
4.1.2.52	-0.724045	8.14139	0.0827967	0.142525	Not associated
4.1.2.8	3.11088	0.518849	0.0705825	0.124813	Not associated
4.1.2.9	0.675931	7.60611	0.116217	0.187983	Not associated
4.1.3.-	-0.285273	9.51687	0.231675	0.325401	Not associated
4.1.3.1	-0.387096	10.2623	0.0404607	0.079221	Not associated
4.1.3.24	0.499071	3.26326	0.620383	0.717691	Not associated
4.1.3.25	0.499087	3.26326	0.620476	0.717691	Not associated
4.1.3.27	-0.462206	10.784	0.00438576	0.0134726	Not associated
4.1.3.3	-1.20286	5.37851	0.116375	0.187983	Not associated
4.1.3.30	0.0391475	8.42229	0.901788	0.937887	Not associated
4.1.3.34	0.69923	9.86657	0.000701415	0.00331333	Not associated
4.1.3.36	2.28479	8.80721	8.6728e-06	0.000109504	soil
4.1.3.38	-0.888955	8.22882	0.0339863	0.0689421	Not associated
4.1.3.39	0.899115	6.2877	0.140361	0.217214	Not associated
4.1.3.4	-0.1632	9.43721	0.535953	0.642478	Not associated
4.1.3.40	-1.95291	5.40262	0.0987784	0.164289	Not associated
4.1.3.42	-1.15762	8.40455	0.00429341	0.013452	Not associated
4.1.99.1	0.680141	6.81558	0.353391	0.459069	Not associated
4.1.99.12	0.373446	10.5599	0.0241212	0.0520571	Not associated
4.1.99.17	-0.318394	10.8019	0.0549424	0.101681	Not associated
4.1.99.19	-1.25681	2.30108	0.377829	0.487068	Not associated
4.1.99.2	4.1577	0.0667708	0.116463	0.187983	Not associated
4.2.1.-	-0.544639	8.0088	0.188015	0.276096	Not associated
4.2.1.1	-0.702941	9.82911	0.000843266	0.00384883	Not associated
4.2.1.10	-0.292438	8.6337	0.408709	0.518465	Not associated
4.2.1.104	-2.23491	5.59235	0.00920996	0.0239282	Not associated
4.2.1.107	-5.92395	1.28762	0.0095829	0.0248017	Not associated
4.2.1.108	-0.764534	5.75504	0.335117	0.439063	Not associated
4.2.1.109	-1.58431	5.89097	0.0286621	0.0601708	Not associated
4.2.1.11	0.430604	10.8461	0.00860157	0.0226883	Not associated
4.2.1.113	1.8477	7.73646	0.0015073	0.00596842	soil
4.2.1.12	-0.937527	10.4393	9.52317e-07	1.89203e-05	Not associated
4.2.1.126	-0.853585	7.72046	0.093395	0.157918	Not associated
4.2.1.129	-1.41833	5.72316	0.130191	0.204595	Not associated
4.2.1.140	-1.18095	0.470255	0.686624	0.771453	Not associated
4.2.1.147	0.313433	4.38702	0.692169	0.775311	Not associated
4.2.1.151	-3.68096	4.74445	0.00211006	0.00768379	root
4.2.1.17	-0.138217	12.3123	0.346249	0.450658	Not associated
4.2.1.18	-1.20462	7.57361	0.0124783	0.0306514	Not associated
4.2.1.19	-0.129213	9.53592	0.585958	0.687775	Not associated
4.2.1.2	0.174269	11.454	0.267508	0.365793	Not associated
4.2.1.20	0.182953	11.1905	0.214144	0.30647	Not associated
4.2.1.22	0.992172	9.72076	0.00193398	0.00721765	Not associated
4.2.1.24	0.121137	10.1544	0.49551	0.601468	Not associated
4.2.1.25	-4.20328	6.19756	6.94155e-06	9.10489e-05	root
4.2.1.3	0.0332267	12.3906	0.8073	0.866293	Not associated
4.2.1.32	5.90429	5.38484	1.21622e-10	1.36926e-08	soil
4.2.1.33	0.05422	11.4687	0.719363	0.800544	Not associated
4.2.1.35	0.0541251	11.4687	0.721349	0.801433	Not associated
4.2.1.40	-0.700759	9.25653	0.0310466	0.0641345	Not associated
4.2.1.41	-1.2645	8.53929	0.00189225	0.00710121	root
4.2.1.42	-1.92834	8.68377	3.40914e-06	5.23368e-05	root
4.2.1.44	-0.650401	8.48755	0.0740278	0.129717	Not associated
4.2.1.45	-2.08859	7.22143	0.000475859	0.00254105	root
4.2.1.46	0.372422	10.5015	0.0272448	0.057783	Not associated
4.2.1.47	0.309348	9.03471	0.257368	0.354078	Not associated
4.2.1.49	0.515176	11.1998	0.00181982	0.00688646	Not associated
4.2.1.51	-0.316474	9.55175	0.186556	0.27455	Not associated
4.2.1.57	-1.72219	4.78538	0.127984	0.202741	Not associated
4.2.1.59	-0.940832	9.16081	0.00383965	0.0123215	Not associated
4.2.1.6	-1.12629	9.26633	7.38524e-05	0.000615893	root
4.2.1.7	-1.94963	9.08075	1.99749e-10	2.07585e-08	root
4.2.1.70	-0.142758	6.91855	0.853175	0.90034	Not associated
4.2.1.75	1.16325	9.60506	1.05848e-05	0.00012883	soil
4.2.1.79	0.277029	8.09857	0.533954	0.64065	Not associated
4.2.1.8	-1.8257	8.44567	0.00029748	0.00175829	root
4.2.1.80	-1.83031	6.51186	0.00413225	0.0131667	Not associated
4.2.1.83	-1.85994	7.04384	0.00107531	0.00462657	root
4.2.1.84	-1.08712	7.14141	0.0383866	0.0759302	Not associated
4.2.1.9	-0.459108	12.1934	0.00224845	0.00812207	Not associated
4.2.1.90	-2.92529	6.82903	1.05466e-05	0.00012883	root
4.2.1.91	-4.52446	2.84816	0.00249071	0.00876291	root
4.2.1.99	-2.1704	9.40271	9.68514e-12	1.18951e-09	root
4.2.2.2	-3.4783	8.16619	1.92494e-12	3.25075e-10	root
4.2.2.3	-3.15878	7.19615	7.25776e-06	9.4281e-05	root
4.2.2.6	-3.71942	6.26158	6.75781e-07	1.52163e-05	root
4.2.3.1	0.648542	10.7716	0.000127345	0.000929965	Not associated
4.2.3.12	-1.66725	6.85482	0.00434884	0.0134726	Not associated
4.2.3.3	-2.61449	6.80176	0.00025713	0.00158622	root
4.2.3.4	-0.209607	9.80548	0.312157	0.415492	Not associated
4.2.3.5	0.446684	10.158	0.0130651	0.0317463	Not associated
4.2.99.-	-7.65287	2.58734	0.000674332	0.00323058	root
4.2.99.18	0.489863	10.9986	0.00145888	0.00589842	Not associated
4.2.99.20	3.39171	5.75016	1.07511e-05	0.000129685	soil
4.3.1.1	-0.672094	8.55061	0.0988652	0.164289	Not associated
4.3.1.12	-0.833155	9.05643	0.00907939	0.02368	Not associated
4.3.1.17	-0.707708	9.86263	0.0014868	0.00596764	Not associated
4.3.1.18	-2.90648	6.04627	0.000632496	0.00309602	root
4.3.1.19	-0.388296	10.7817	0.0175872	0.0404087	Not associated
4.3.1.2	-0.935519	3.66758	0.401057	0.510677	Not associated
4.3.1.24	-0.729974	0.410212	0.790249	0.853978	Not associated
4.3.1.3	-0.0567789	10.6912	0.748908	0.822581	Not associated
4.3.1.4	7.29323	1.8534	2.84889e-05	0.000283003	soil
4.3.1.7	-1.3918	7.30807	0.0231557	0.050457	Not associated
4.3.2.1	-0.0747235	10.633	0.654258	0.744025	Not associated
4.3.2.2	0.485552	10.8532	0.00194104	0.00721765	Not associated
4.3.2.3	-1.75997	6.90755	0.00905841	0.023671	Not associated
4.3.3.2	-0.595224	3.8745	0.645022	0.738496	Not associated
4.3.3.6	2.2534	9.63544	2.91069e-06	4.68136e-05	soil
4.3.3.7	-0.69976	10.7461	0.000939126	0.00418959	Not associated
4.4.1.1	-0.64978	7.92222	0.148994	0.227963	Not associated
4.4.1.11	-0.00104009	8.98771	0.993714	1	Not associated
4.4.1.15	-1.12364	5.63135	0.146684	0.224992	Not associated
4.4.1.16	0.563686	10.329	0.00130705	0.00549858	Not associated
4.4.1.19	2.40647	4.99969	0.00136229	0.00563091	soil
4.4.1.22	0.539973	5.04134	0.449527	0.555222	Not associated
4.4.1.5	-0.60341	9.16975	0.0477152	0.0909236	Not associated
4.4.1.8	-0.744474	9.08116	0.0139402	0.0331571	Not associated
4.6.1.1	0.338522	11.3492	0.0296502	0.0619894	Not associated
4.6.1.13	0	-0.430257	1	1	Not associated
4.6.1.2	4.40552	5.83624	5.33784e-06	7.35859e-05	soil
4.99.1.1	-0.15718	9.54399	0.529106	0.635397	Not associated
4.99.1.3	-0.419963	4.92101	0.668292	0.756166	Not associated
4.99.1.4	-0.814767	9.81184	0.000618174	0.003048	Not associated
5.-.-.-	-0.392424	1.44259	0.82352	0.876734	Not associated
5.1.1.1	-0.0964493	9.90525	0.658555	0.747793	Not associated
5.1.1.13	0.29158	8.62726	0.376045	0.485231	Not associated
5.1.1.17	1.57374	5.88591	0.0255385	0.0548529	Not associated
5.1.1.3	0.611869	9.36027	0.0121781	0.030023	Not associated
5.1.1.4	0.0303647	8.35731	0.923794	0.952707	Not associated
5.1.1.7	-0.577873	9.26155	0.0341403	0.0691507	Not associated
5.1.1.8	-0.561173	6.31038	0.413382	0.522921	Not associated
5.1.2.2	-0.972201	9.68288	7.09215e-05	0.000595124	Not associated
5.1.2.3	-0.379438	10.319	0.0413755	0.0808349	Not associated
5.1.3.-	-0.678501	3.15218	0.648498	0.740427	Not associated
5.1.3.1	0.17467	9.56466	0.437837	0.544676	Not associated
5.1.3.10	-1.04686	8.66386	0.00434427	0.0134726	Not associated
5.1.3.13	0.269394	8.62131	0.416727	0.525811	Not associated
5.1.3.14	-0.541871	8.39113	0.163079	0.245345	Not associated
5.1.3.15	-3.26932	7.47003	6.57452e-09	3.70091e-07	root
5.1.3.18	-0.678543	3.15218	0.648129	0.740427	Not associated
5.1.3.2	0.0340104	11.2505	0.809263	0.866512	Not associated
5.1.3.20	-2.17431	5.62875	0.01205	0.0298161	Not associated
5.1.3.3	-0.421372	8.82477	0.218353	0.310522	Not associated
5.1.3.4	0.863036	7.31983	0.0983145	0.163777	Not associated
5.1.3.7	0.65013	4.3907	0.450718	0.556091	Not associated
5.1.3.8	0.659377	3.1667	0.456447	0.562133	Not associated
5.1.3.9	-1.63058	5.07415	0.109146	0.179387	Not associated
5.1.99.1	2.04432	7.27969	3.34494e-05	0.000327465	soil
5.1.99.4	0.71715	8.59307	0.03445	0.0696736	Not associated
5.2.1.1	-1.82181	6.92394	0.00149745	0.00596764	root
5.2.1.2	-1.28837	8.07266	0.00303524	0.0102317	Not associated
5.2.1.4	0	-0.430257	1	1	Not associated
5.3.1.-	-0.715933	8.25301	0.0737098	0.129593	Not associated
5.3.1.1	0.0303154	9.50538	0.892063	0.929204	Not associated
5.3.1.12	-1.58118	8.97648	5.20591e-05	0.000459686	root
5.3.1.14	0.157382	8.87393	0.626294	0.721332	Not associated
5.3.1.16	-0.897547	9.34441	0.00263852	0.00911674	Not associated
5.3.1.17	-1.55609	8.7401	2.78336e-05	0.000279703	root
5.3.1.22	-1.41615	8.7462	0.000403027	0.0022407	root
5.3.1.23	-1.05808	7.58644	0.0246402	0.0530079	Not associated
5.3.1.24	0.0951214	8.8163	0.750073	0.823192	Not associated
5.3.1.25	3.11322	1.10622	0.0219467	0.048527	Not associated
5.3.1.26	-6.3008	1.70104	0.0565425	0.104072	Not associated
5.3.1.27	0.99465	2.70271	0.307202	0.410706	Not associated
5.3.1.28	0.417414	7.73314	0.327801	0.431216	Not associated
5.3.1.30	-0.319197	8.22075	0.417224	0.525811	Not associated
5.3.1.4	0.553075	8.45955	0.206317	0.297999	Not associated
5.3.1.5	-0.111753	10.3902	0.564977	0.669928	Not associated
5.3.1.6	0.0174697	9.26145	0.938371	0.96406	Not associated
5.3.1.8	-0.725688	9.32995	0.00676093	0.018679	Not associated
5.3.1.9	0.00367463	10.625	0.976367	0.993277	Not associated
5.3.2.6	-1.90085	6.58558	0.00500068	0.0149799	Not associated
5.3.3.-	-1.19488	6.12351	0.113149	0.185067	Not associated
5.3.3.1	-2.22386	4.71029	0.0132874	0.0321131	Not associated
5.3.3.10	-1.6536	6.35966	0.013783	0.0328991	Not associated
5.3.3.14	-1.65116	7.72797	0.0035768	0.011616	Not associated
5.3.3.4	0.277279	4.70555	0.720678	0.801347	Not associated
5.3.3.8	-2.21733	6.68738	0.0134739	0.0323341	Not associated
5.4.2.10	0.0411909	10.2661	0.811739	0.86761	Not associated
5.4.2.11	0.229774	10.6583	0.159095	0.240961	Not associated
5.4.2.2	0.238454	10.1278	0.203108	0.295053	Not associated
5.4.2.6	-0.9413	5.16064	0.24162	0.335486	Not associated
5.4.2.7	-0.14064	8.1704	0.742535	0.818168	Not associated
5.4.2.8	0.516644	10.8392	0.00110116	0.00467819	Not associated
5.4.2.9	5.06664	4.57577	2.06365e-07	6.63808e-06	soil
5.4.3.2	1.17596	9.32959	2.27387e-06	3.74634e-05	soil
5.4.3.3	2.9188	8.85311	2.80641e-07	7.89888e-06	soil
5.4.3.8	0.662561	10.47	0.000168271	0.00114815	Not associated
5.4.4.2	2.44618	8.18191	2.19231e-09	1.55885e-07	soil
5.4.99.1	1.31554	5.99686	0.114437	0.186127	Not associated
5.4.99.16	0.856577	11.3355	4.47659e-09	2.74904e-07	Not associated
5.4.99.17	-1.41834	5.72316	0.130781	0.205209	Not associated
5.4.99.18	0.0503896	9.01461	0.850012	0.898565	Not associated
5.4.99.2	0.99264	12.2886	6.37748e-05	0.000548788	Not associated
5.4.99.5	0.418632	7.68738	0.322102	0.426628	Not associated
5.4.99.60	-0.918595	7.16414	0.0765845	0.13316	Not associated
5.4.99.61	-0.91859	7.16414	0.0759172	0.132341	Not associated
5.4.99.62	-2.36356	3.42323	0.0324969	0.0664195	Not associated
5.4.99.7	0	-0.430257	1	1	Not associated
5.4.99.8	-0.977032	1.95923	0.600269	0.698651	Not associated
5.5.1.1	-0.687542	8.56766	0.0714717	0.12622	Not associated
5.5.1.2	-1.70708	8.46597	1.26854e-05	0.000145237	root
5.5.1.4	1.67378	10.0092	1.09057e-06	2.0183e-05	soil
5.5.1.7	-1.21497	7.13969	0.0331494	0.067447	Not associated
6.1.1.1	0.187535	10.3114	0.272187	0.370721	Not associated
6.1.1.10	0.284535	10.9466	0.0603459	0.109325	Not associated
6.1.1.11	0.269163	10.4125	0.113535	0.185472	Not associated
6.1.1.12	0.384086	11.264	0.0110087	0.0277275	Not associated
6.1.1.13	-1.32158	5.40763	0.121547	0.195024	Not associated
6.1.1.14	-0.119769	11.4576	0.412558	0.522367	Not associated
6.1.1.15	0.513239	11.0042	0.00065472	0.00316242	Not associated
6.1.1.16	0.512238	10.762	0.00160979	0.00621378	Not associated
6.1.1.17	0.176069	10.9614	0.240335	0.33456	Not associated
6.1.1.18	-1.44635	8.97028	3.53501e-06	5.30645e-05	root
6.1.1.19	0.195695	10.9235	0.18843	0.276405	Not associated
6.1.1.2	0.0789916	10.3377	0.643112	0.736933	Not associated
6.1.1.20	0.228653	11.7086	0.0982164	0.163777	Not associated
6.1.1.21	0.0266858	10.3755	0.870223	0.914208	Not associated
6.1.1.22	-0.568715	7.77857	0.21159	0.303459	Not associated
6.1.1.23	2.35172	6.66265	0.00082232	0.00380464	soil
6.1.1.24	5.53403	4.20806	3.35806e-08	1.51225e-06	soil
6.1.1.3	0.412068	11.4485	0.0069672	0.0189654	Not associated
6.1.1.4	0.339798	11.6969	0.0256435	0.0549911	Not associated
6.1.1.5	0.36331	11.9091	0.0134745	0.0323341	Not associated
6.1.1.6	-0.228173	10.9373	0.127051	0.201937	Not associated
6.1.1.7	0.275337	11.5773	0.0477164	0.0909236	Not associated
6.1.1.9	0.309664	11.6053	0.0232659	0.0506155	Not associated
6.2.1.-	0.965554	9.40469	0.00232079	0.00827279	Not associated
6.2.1.1	0.259122	11.8927	0.0598415	0.10881	Not associated
6.2.1.12	-0.955087	6.52697	0.128079	0.202741	Not associated
6.2.1.13	-1.11709	5.44384	0.155947	0.236724	Not associated
6.2.1.14	-2.2634	6.57636	0.00182993	0.00688646	root
6.2.1.16	-0.288378	9.30973	0.327519	0.431216	Not associated
6.2.1.17	-0.157104	9.2358	0.567999	0.671949	Not associated
6.2.1.2	-4.51453	0.498296	0.149243	0.228086	Not associated
6.2.1.20	-1.90224	8.09312	0.000358663	0.00202245	root
6.2.1.25	-0.526635	7.29365	0.314223	0.417746	Not associated
6.2.1.26	1.43261	7.39997	0.00591156	0.0168492	Not associated
6.2.1.3	0.176505	12.0483	0.262122	0.3599	Not associated
6.2.1.30	-0.0964197	8.96007	0.764258	0.833343	Not associated
6.2.1.32	0.192756	7.37616	0.668896	0.756216	Not associated
6.2.1.5	0.424636	11.6153	0.00521119	0.0153384	Not associated
6.2.1.9	-0.207952	5.94103	0.794216	0.856301	Not associated
6.3.1.10	-1.6116	7.94477	0.000406225	0.00224922	root
6.3.1.2	0.278569	12.5539	0.0463121	0.0888744	Not associated
6.3.1.5	-0.136635	9.11619	0.648211	0.740427	Not associated
6.3.1.8	-3.13212	3.23142	0.0160133	0.0372358	Not associated
6.3.2.1	-0.0441904	9.15823	0.878743	0.919583	Not associated
6.3.2.10	-0.118497	9.88486	0.565078	0.669928	Not associated
6.3.2.12	0.0687533	9.77799	0.733313	0.809401	Not associated
6.3.2.13	-0.0984003	10.1546	0.600395	0.698651	Not associated
6.3.2.17	0.0687511	9.77799	0.732618	0.809401	Not associated
6.3.2.19	0	-0.430257	1	1	Not associated
6.3.2.2	-1.24845	10.0559	5.57238e-10	5.01886e-08	root
6.3.2.3	-0.806	9.68676	0.00301762	0.0102317	Not associated
6.3.2.39	1.18775	3.61159	0.184836	0.27291	Not associated
6.3.2.4	0.525059	10.1239	0.00468798	0.0141372	Not associated
6.3.2.43	4.29635	2.80875	0.000270333	0.00163776	soil
6.3.2.5	0.219075	9.68634	0.299486	0.401793	Not associated
6.3.2.6	0.380987	10.1292	0.0374675	0.0746588	Not associated
6.3.2.8	-0.113801	10.5185	0.52041	0.626894	Not associated
6.3.2.9	0.00639387	9.93763	0.967171	0.98764	Not associated
6.3.3.1	0.222473	10.1136	0.225165	0.317866	Not associated
6.3.3.2	-0.632467	7.85528	0.178549	0.265954	Not associated
6.3.3.3	-2.6891	7.21684	3.4478e-06	5.23368e-05	root
6.3.4.13	0.0652104	10.1284	0.718	0.799685	Not associated
6.3.4.14	0.450891	11.3087	0.0042167	0.0133727	Not associated
6.3.4.15	-0.827593	8.55824	0.0210116	0.0469202	Not associated
6.3.4.18	-0.0504924	9.71426	0.820767	0.875498	Not associated
6.3.4.2	0.618279	11.0792	3.79097e-05	0.000368461	Not associated
6.3.4.21	-0.0233421	10.0659	0.909162	0.942715	Not associated
6.3.4.3	0.666847	9.27604	0.00718064	0.0193634	Not associated
6.3.4.4	0.307931	10.9285	0.0421226	0.0815296	Not associated
6.3.4.5	0.343366	11.0618	0.0469527	0.0897215	Not associated
6.3.4.6	-1.25916	7.91197	0.0323199	0.0662582	Not associated
6.3.5.1	0.162398	10.5273	0.31763	0.421117	Not associated
6.3.5.10	-0.905174	8.99265	0.00367303	0.0118431	Not associated
6.3.5.11	-1.11031	8.20865	0.00715637	0.0193365	Not associated
6.3.5.2	0.36273	11.3731	0.0171777	0.0396618	Not associated
6.3.5.3	0.239129	11.9249	0.0876007	0.149619	Not associated
6.3.5.4	-0.647677	10.5245	0.000125869	0.000924178	Not associated
6.3.5.5	0.414159	12.53	0.00771481	0.020639	Not associated
6.3.5.6	0.115408	12.0766	0.396952	0.507843	Not associated
6.3.5.7	0.115408	12.0766	0.39757	0.508152	Not associated
6.3.5.9	-1.11031	8.20865	0.00728609	0.0195696	Not associated
6.4.1.1	0.298574	11.086	0.0863955	0.147857	Not associated
6.4.1.2	0.25156	12.0932	0.0738612	0.129593	Not associated
6.4.1.3	0.993813	12.3562	1.35788e-06	2.4138e-05	Not associated
6.4.1.4	0.302423	11.4269	0.0370266	0.0739984	Not associated
6.4.1.5	-0.550859	7.70583	0.238027	0.332205	Not associated
6.5.1.1	0.537251	12.2362	9.62647e-05	0.000760548	Not associated
6.5.1.2	0.390841	10.9888	0.0068468	0.0188392	Not associated
6.5.1.6	6.45501	1.20774	0.000829827	0.00382627	soil
6.5.1.7	6.45505	1.20774	0.000847128	0.00385343	soil
6.6.1.1	1.84451	9.29656	1.25232e-05	0.000144606	soil
6.6.1.2	-0.415636	11.3326	0.00889871	0.0232988	Not associated

## Sheet: Table S3
Supplementary Table 3 -
Metabolites predicted as describing the environments of cucmber.
GXXXXX denoted compounds are glycans as represented in the KEGG database
Root	soil
P1,P4-Bis(5'-adenosyl) tetraphosphate	(beta-D-Mannuronate)n
2-Hydroxy-2-hydropyrone-4,6-dicarboxylate	N-Cyclohexylformamide
UWM6	1,3,7-Trimethyluric acid
1-Radyl-2-acyl-sn-glycero-3-phosphocholine	UDP-N-acetyl-2-amino-2-deoxy-D-glucuronate
Avermectin B2a aglycone	Retinoate
Arabinan	(6Z,9Z,12Z,15Z,18Z)-Tetracosapentaenoyl-CoA
V3Fuc-nLc6Cer	Aminoacetone
2'-Hydroxyformononetin	Lipoate
Zeatin	3-Oxo-3-phenylpropanoate
Lc3Cer	5-Hydroxy-L-tryptophan
all-trans-Polyprenyl diphosphate	N2-Citryl-N6-acetyl-N6-hydroxy-L-lysine
4-Hydroxybenzoyl-CoA	Cyclohexane-1-carboxylate
D-Tryptophan	Octadecanoyl-[acyl-carrier protein]
Sphingomyelin	Dihydrophloroglucinol
UDP-3-ketoglucose	2-Hydroxybutanoic acid
5-Hydroxy-L-tryptophan	4-Fluorobenzoate
Trichloroethene	Homotrypanothione
Betanidin	(+)-(3S,4R)-cis-3,4-Dihydroxy-3,4-dihydrofluorene
G00102	2,6-Dihydroxypseudooxynicotine
beta-Lactam	3-Fluorobenzoate
N6,N6,O-Tridemethylpuromycin-5'-phosphate	cis-Stilbene oxide
Taurochenodeoxycholate	2-Fluorobenzoate
7-Methylxanthine	5,6-Dihydroxyindole
Phosphonoacetate	Geranylgeranyl diphosphate
11beta,21-Dihydroxy-5beta-pregnane-3,20-dione	6-Mercaptopurine
Theobromine	Acetylene
Cyanidin	4-Chlorobiphenyl
Curcumin	D-Ornithine
G00077	(+)-(1R,2R)-1,2-Diphenylethane-1,2-diol
Progesterone	Dihydrogeranylgeranyl diphosphate
1,2-Dibromoethane	epsilon-Caprolactone
Protamine	Cephalosporin C
2'-Hydroxybiochanin A	(3S)-3-Isopropenyl-6-oxoheptanoate
RX	Pyridoxal
Phenylpropanoate	2,4-Dichlorobenzoate
Malonyl-[acp] methyl ester	Phytyl diphosphate
Cyclohexanol	(S)-Reticuline
G00031	Cyclopropanecarboxylate
N-Demethylansamitocin P-3	Propanal
17alpha,21-Dihydroxy-5beta-pregnane-3,11,20-trione	2-Oxosuccinamate
Gibberellin A20	3-Sulfino-L-alanine
6-Mercaptopurine	2-Chlorobenzoate
Cocaine	5-(3'-Carboxy-3'-oxopropenyl)-4,6-dihydroxypicolinate
Urdamycin G	Cyclomaltodextrin
Taurocholate	Linoleoyl-CoA
2,4-Dichlorophenoxyacetate	(3R)-3-Isopropenyl-6-oxoheptanoate
100-1	Poly(ribitol phosphate)
Ferricytochrome b5	(Alginate)n
nLc5Cer	Pseudoecgonine
D-Ornithine	Adipate
(R)-Mevalonate	N-alpha-Acetyl-L-2,4-diaminobutyrate
D-Lysine	2,4-Diamino-6-nitrotoluene
21-Hydroxy-5beta-pregnane-3,11,20-trione	cis-2,3-Dihydrodiol 1,1,1-Trichloro-2,2-bis(4'-chlorophenyl)ethane
Salicylaldehyde	Pentachlorophenol
epsilon-Rhodomycinone	Protochlorophyllide
G10770	Pyridoxine
5-Amino-2-oxopentanoic acid	Tetrahydrogeranylgeranyl diphosphate
epsilon-Caprolactone	Creatine
L-Kynurenine	Isomaltose
dTDP-3-oxo-4,6-dideoxy-D-glucose	Magnesium cation
Substituted beta-amino acid	L-Rhamnulose
(2E)-Octadecenoyl-CoA	Biphenyl
Pyridoxal	Harmaline
Irinotecan	Pyridoxamine
2',7-Dihydroxy-4',5'-methylenedioxyisoflavone	5-Hydroxykynurenine
N-Acetylserotonin	Bilirubin
2-Carboxy-2,3-dihydro-5,6-dihydroxyindole	(6Z,9Z,12Z,15Z,18Z,21Z)-Tetracosahexaenoyl-CoA
cis-2-Chloro-4-carboxymethylenebut-2-en-1,4-olide	Hemoglobin
Deisopropylatrazine	(9Z,12Z,15Z)-Octadecatrienoyl-CoA
11beta,21-Dihydroxy-3,20-oxo-5beta-pregnan-18-al	Trypanothione
L-Idonate	Tetrahydroharmine
cis,cis-3,6-Dodecadienoyl-CoA	Chloral hydrate
N-Formyl-D-kynurenine	Methane
gamma-L-Glutamylputrescine	Thioguanine
5-Dehydro-D-gluconate	3-Hydroxypropanal
(Z)-2-Methyl-5-isopropylhexa-2,5-dienal	2-Hydroxycyclohexan-1-one
Erythronolide B	Aminoacrylate
4-Nitrophenyl phosphate	2-Oxoglutaramate
2-Dehydro-L-idonate	Cyclohexanone
6-Amino-2-oxohexanoate	Bromoxynil
6-Aminohexanoate	Aldophosphamide
G00103
Poly[(R)-3-hydroxybutanoate]n-x
D-Arabinose 5-phosphate
trans,cis-Lauro-2,6-dienoyl-CoA
nLc7Cer
Avermectin B2b aglycone
7alpha,12alpha-Dihydroxy-5beta-cholestan-3-one
Ferreirin
dTDP-L-oleandrose
L-Arabinose
Avermectin B1b aglycone
11beta,17alpha,21-Trihydroxy-5beta-pregnane-3,20-dione
4-Methylsalicylate
G10584
5beta-Androstane-3,17-dione
Galactosylgloboside
Pelargonidin 3-O-(6-caffeoyl-beta-D-glucoside)
D-glycero-alpha-D-manno-Heptose 1,7-bisphosphate
Poly[(R)-3-hydroxybutanoate]x
2,4-Diamino-6-nitrotoluene
Lathosterol
Pimeloyl-[acyl-carrier protein]
G00081
2-Acetyl-1-alkyl-sn-glycero-3-phosphocholine
Campest-4-en-3-one
trans-2-Methyl-5-isopropylhexa-2,5-dienal
Methyloxaloacetate
Pyridoxine
Vanillate
N-Acetyl-L-2-amino-6-oxopimelate
Tropine
Type II A antigen
Avermectin B1a aglycone
Isoniazid
Glycochenodeoxycholate
Jadomycin A
5-Hydroxykynurenine
G00072
dTDP-4-oxo-2,3,6-trideoxy-D-glucose
7alpha-Hydroxy-5beta-cholestan-3-one
Dihydrozeatin
Glycocholate
4,4'-Diaponeurosporenic acid
O-Phosphoprotamine
2,5-Didehydro-D-gluconate
Pimelate
Capecitabine
5beta-Pregnane-3,20-dione
Lidocaine
Formamide
5-(2'-Formylethyl)-4,6-dihydroxypicolinate
Lipopolysaccharide
Pyruvophenone
G00084
Gibberellin A9
Cyclohexanone
Aldophosphamide

## Sheet: Table S4
Supplementary Table 4 -
Metabolites predicted as describing the environments of wheat.
GXXXXX denoted compounds are glycans as represented in the KEGG database
Root	soil
Geranic acid	Retinoate
1,1-Dichloro-2,2-bis(4-chlorophenyl)ethylene	(6Z,9Z,12Z,15Z,18Z)-Tetracosapentaenoyl-CoA
L-Threonine O-3-phosphate	5-Hydroxy-L-tryptophan
P1,P4-Bis(5'-adenosyl) tetraphosphate	Octadecanoyl-[acyl-carrier protein]
UWM6	Dihydrophloroglucinol
2',3'-Cyclic UMP	2,6-Dihydroxypseudooxynicotine
1-Radyl-2-acyl-sn-glycero-3-phosphocholine	cis-Stilbene oxide
Avermectin B2a aglycone	4-Chlorobiphenyl
trans-1,2-Dichloroethene	D-Ornithine
Arabinan	(+)-(1R,2R)-1,2-Diphenylethane-1,2-diol
V3Fuc-nLc6Cer	epsilon-Caprolactone
Zeatin	Cephalosporin C
Lc3Cer	(S)-Reticuline
all-trans-Polyprenyl diphosphate	2-Oxosuccinamate
Sphingomyelin	Cyclomaltodextrin
UDP-3-ketoglucose	Linoleoyl-CoA
Nucleoside 3'-phosphate	2,4-Diamino-6-nitrotoluene
Trichloroethene	Creatine
L-Rhamnonate	Isomaltose
Betanidin	Magnesium cation
G00102	Biphenyl
beta-Lactam	Harmaline
Taurochenodeoxycholate	5-Hydroxykynurenine
Phosphonoacetate	(6Z,9Z,12Z,15Z,18Z,21Z)-Tetracosahexaenoyl-CoA
2,3-Dihydroxy-2'-carboxybiphenyl	(9Z,12Z,15Z)-Octadecatrienoyl-CoA
11beta,21-Dihydroxy-5beta-pregnane-3,20-dione	Tetrahydroharmine
Cyanidin	Methane
Curcumin	2-Hydroxycyclohexan-1-one
2-Naphtylmethylsuccinic acid	2-Oxoglutaramate
G00077	Cyclohexanone
1,2-Dibromoethane
RX
Phenylpropanoate
Malonyl-[acp] methyl ester
Futalosine
G00031
N-Demethylansamitocin P-3
17alpha,21-Dihydroxy-5beta-pregnane-3,11,20-trione
Gibberellin A20
6-Mercaptopurine
Cocaine
Urdamycin G
Taurocholate
2,4-Dichlorophenoxyacetate
100-1
1,2-Dihydroxy-7-hydroxymethylnaphthalene
Retinyl palmitate
nLc5Cer
D-Ornithine
G12336
D-Lysine
21-Hydroxy-5beta-pregnane-3,11,20-trione
Salicylaldehyde
epsilon-Rhodomycinone
G10770
5-Amino-2-oxopentanoic acid
epsilon-Caprolactone
dTDP-3-oxo-4,6-dideoxy-D-glucose
Substituted beta-amino acid
1,2-Dihydroxy-8-methylnaphthalene
Tetrabromobisphenol A
Irinotecan
Protein C-terminal S-farnesyl-L-cysteine methyl ester
2-Carboxy-2,3-dihydro-5,6-dihydroxyindole
cis-2-Chloro-4-carboxymethylenebut-2-en-1,4-olide
3-Hydroxybenzaldehyde
11beta,21-Dihydroxy-3,20-oxo-5beta-pregnan-18-al
4-Sulfolactone
L-Idonate
gamma-L-Glutamylputrescine
5-Dehydro-D-gluconate
Dimethylbenzimidazole
beta-D-Fructose 2-phosphate
(Z)-2-Methyl-5-isopropylhexa-2,5-dienal
Erythronolide B
4-Nitrophenyl phosphate
2-Dehydro-L-idonate
6-Amino-2-oxohexanoate
6-Aminohexanoate
G00103
2',3'-Cyclic CMP
Poly[(R)-3-hydroxybutanoate]n-x
nLc7Cer
Avermectin B2b aglycone
7alpha,12alpha-Dihydroxy-5beta-cholestan-3-one
dTDP-L-oleandrose
2,4-Dichloroaniline
L-Arabinose
Avermectin B1b aglycone
11beta,17alpha,21-Trihydroxy-5beta-pregnane-3,20-dione
4-Methylsalicylate
G10584
5beta-Androstane-3,17-dione
Galactosylgloboside
Pelargonidin 3-O-(6-caffeoyl-beta-D-glucoside)
(Alginate)n
D-glycero-alpha-D-manno-Heptose 1,7-bisphosphate
Poly[(R)-3-hydroxybutanoate]x
2,4-Diamino-6-nitrotoluene
D-Glutamine
Pimeloyl-[acyl-carrier protein]
G00081
Creatinine
trans-2-Methyl-5-isopropylhexa-2,5-dienal
2',3'-Cyclic GMP
Methyloxaloacetate
Vanillate
N-Acetyl-L-2-amino-6-oxopimelate
2',3'-Cyclic nucleotide
Type II A antigen
Avermectin B1a aglycone
Isoniazid
Glycochenodeoxycholate
2',3'-Cyclic AMP
Jadomycin A
2-Amino-3,7-dideoxy-D-threo-hept-6-ulosonic acid
Ceramide 1-phosphate
5-Hydroxykynurenine
G00072
dTDP-4-oxo-2,3,6-trideoxy-D-glucose
7alpha-Hydroxy-5beta-cholestan-3-one
Dihydrozeatin
Glycocholate
4,4'-Diaponeurosporenic acid
2,5-Didehydro-D-gluconate
Pimelate
Capecitabine
5beta-Pregnane-3,20-dione
cis-1,2-Dichloroethene
Lidocaine
1,1,1-Trichloroethane
5-(2'-Formylethyl)-4,6-dihydroxypicolinate
Lipopolysaccharide
Pyruvophenone
(R)-1-Aminopropan-2-ol
G00084
S-(5-Hydroxy-2-furoyl)-CoA
Gibberellin A9
Aldophosphamide

## Sheet: Table S5
Supplementary Table 5 -
Network metabolite and reaction numbers across niches. Network metabolite composition is presented for the for the metagenomics dataset expaded under the four environments.
Network	Wheat		Cucumber		meta
	Root	Soil	Root	Soil
metabolites	1562	1339	1597	1447	2576
reactions	2279	2015	2312	2158	3479
Network metabolite content
Wheat		Cucumber
Root	Soil	Root	Soil
H2O	H2O	H2O	H2O
ATP	ATP	ATP	ATP
NAD+	NAD+	NAD+	NAD+
NADH	NADH	NADH	NADH
NADPH	NADPH	NADPH	NADPH
NADP+	NADP+	NADP+	NADP+
Oxygen	Oxygen	Oxygen	Oxygen
ADP	ADP	ADP	ADP
Orthophosphate	Orthophosphate	Orthophosphate	Orthophosphate
CoA	CoA	CoA	CoA
CO2	CO2	CO2	CO2
Diphosphate	Diphosphate	Diphosphate	Diphosphate
Ammonia	Ammonia	Ammonia	Ammonia
UDP	UDP	UDP	UDP
FAD	FAD	FAD	FAD
Pyridoxal phosphate	Pyridoxal phosphate	Pyridoxal phosphate	Pyridoxal phosphate
S-Adenosyl-L-methionine	S-Adenosyl-L-methionine	S-Adenosyl-L-methionine	S-Adenosyl-L-methionine
AMP	AMP	AMP	AMP
S-Adenosyl-L-homocysteine	S-Adenosyl-L-homocysteine	S-Adenosyl-L-homocysteine	S-Adenosyl-L-homocysteine
Pyruvate	Pyruvate	Pyruvate	Pyruvate
Acetyl-CoA	Acetyl-CoA	Acetyl-CoA	Acetyl-CoA
L-Glutamate	L-Glutamate	L-Glutamate	L-Glutamate
2-Oxoglutarate	2-Oxoglutarate	2-Oxoglutarate	2-Oxoglutarate
UDP-glucose	UDP-glucose	UDP-glucose	UDP-glucose
D-Glucose	D-Glucose	D-Glucose	D-Glucose
Acetate	Acetate	Acetate	Acetate
GDP	GDP	GDP	GDP
Oxaloacetate	Oxaloacetate	Oxaloacetate	Oxaloacetate
Glycine	Glycine	Glycine	Glycine
DNA	DNA	DNA	DNA
Acyl-CoA	Acyl-CoA	Acyl-CoA	Acyl-CoA
L-Alanine	L-Alanine	L-Alanine	L-Alanine
Succinate	Succinate	Succinate	Succinate
UDP-N-acetyl-alpha-D-glucosamine	UDP-N-acetyl-alpha-D-glucosamine	UDP-N-acetyl-alpha-D-glucosamine	UDP-N-acetyl-alpha-D-glucosamine
GTP	GTP	GTP	GTP
RNA	RNA	RNA	RNA
L-Lysine	L-Lysine	L-Lysine	L-Lysine
Glyoxylate	Glyoxylate	Glyoxylate	Glyoxylate
L-Aspartate	L-Aspartate	L-Aspartate	L-Aspartate
Glutathione	Glutathione	Glutathione	Glutathione
UDP-alpha-D-galactose	UDP-alpha-D-galactose	UDP-alpha-D-galactose	UDP-alpha-D-galactose
3'-Phosphoadenylyl sulfate	3'-Phosphoadenylyl sulfate	3'-Phosphoadenylyl sulfate	3'-Phosphoadenylyl sulfate
Adenosine 3',5'-bisphosphate	Adenosine 3',5'-bisphosphate	Adenosine 3',5'-bisphosphate	Adenosine 3',5'-bisphosphate
CMP	CMP	CMP	CMP
Formate	Formate	Formate	Formate
Sulfate	Sulfate	Sulfate	Sulfate
Carboxylate	Carboxylate	Carboxylate	Carboxylate
FMN	FMN	FMN	FMN
L-Arginine	L-Arginine	L-Arginine	L-Arginine
CTP	CTP	CTP	CTP
L-Glutamine	L-Glutamine	L-Glutamine	L-Glutamine
L-Serine	L-Serine	L-Serine	L-Serine
Formaldehyde	Formaldehyde	Formaldehyde	Formaldehyde
Alcohol	Alcohol	Alcohol	Alcohol
Aldehyde	Aldehyde	Aldehyde	Aldehyde
Ascorbate	Ascorbate	Ascorbate	Ascorbate
L-Methionine	L-Methionine	L-Methionine	L-Methionine
Phosphoenolpyruvate	Phosphoenolpyruvate	Phosphoenolpyruvate	Phosphoenolpyruvate
UTP	UTP	UTP	UTP
L-Ornithine	L-Ornithine	L-Ornithine	L-Ornithine
L-Tryptophan	L-Tryptophan	L-Tryptophan	L-Tryptophan
L-Phenylalanine	L-Phenylalanine	L-Phenylalanine	L-Phenylalanine
H+	H+	H+	H+
L-Tyrosine	L-Tyrosine	L-Tyrosine	L-Tyrosine
Malonyl-CoA	Malonyl-CoA	Malonyl-CoA	Malonyl-CoA
Acetaldehyde	Acetaldehyde	Acetaldehyde	Acetaldehyde
D-Fructose 6-phosphate	D-Fructose 6-phosphate	D-Fructose 6-phosphate	D-Fructose 6-phosphate
Urea	Urea	Urea	Urea
Nitrite	Nitrite	Nitrite	Nitrite
Sucrose	Sucrose	Sucrose	Sucrose
Catechol	Catechol	Catechol	Catechol
Succinyl-CoA	Succinyl-CoA	Succinyl-CoA	Succinyl-CoA
D-Glucose 6-phosphate	D-Glucose 6-phosphate	D-Glucose 6-phosphate	D-Glucose 6-phosphate
sn-Glycerol 3-phosphate	sn-Glycerol 3-phosphate	sn-Glycerol 3-phosphate	sn-Glycerol 3-phosphate
Sulfite	Sulfite	Sulfite	Sulfite
D-Fructose	D-Fructose	D-Fructose	D-Fructose
GDP-mannose	GDP-mannose	GDP-mannose	GDP-mannose
L-Cysteine	L-Cysteine	L-Cysteine	L-Cysteine
beta-Alanine	beta-Alanine	beta-Alanine	beta-Alanine
Propanoyl-CoA	Propanoyl-CoA	Propanoyl-CoA	Propanoyl-CoA
Tetrahydrofolate	Tetrahydrofolate	Tetrahydrofolate	Tetrahydrofolate
D-Glucose 1-phosphate	D-Glucose 1-phosphate	D-Glucose 1-phosphate	D-Glucose 1-phosphate
UMP	UMP	UMP	UMP
Uracil	Uracil	Uracil	Uracil
Anthranilate	Anthranilate	Anthranilate	Anthranilate
2-Oxobutanoate	2-Oxobutanoate	2-Oxobutanoate	2-Oxobutanoate
Glycerone phosphate	Glycerone phosphate	Glycerone phosphate	Glycerone phosphate
CDP	CDP	CDP	CDP
Choline	Choline	Choline	Choline
Glycerol	Glycerol	Glycerol	Glycerol
D-Ribose 5-phosphate	D-Ribose 5-phosphate	D-Ribose 5-phosphate	D-Ribose 5-phosphate
D-Glyceraldehyde 3-phosphate	D-Glyceraldehyde 3-phosphate	D-Glyceraldehyde 3-phosphate	D-Glyceraldehyde 3-phosphate
5-Phospho-alpha-D-ribose 1-diphosphate	5-Phospho-alpha-D-ribose 1-diphosphate	5-Phospho-alpha-D-ribose 1-diphosphate	5-Phospho-alpha-D-ribose 1-diphosphate
Biotin	D-Ribose	Biotin	D-Ribose
D-Ribose	Fumarate	D-Ribose	Fumarate
Fumarate	L-Leucine	Fumarate	L-Leucine
L-Leucine	D-Galactose	L-Leucine	D-Galactose
D-Galactose	Glutathione disulfide	D-Galactose	Glutathione disulfide
Glutathione disulfide	CMP-N-acetylneuraminate	Glutathione disulfide	CMP-N-acetylneuraminate
CMP-N-acetylneuraminate	IMP	CMP-N-acetylneuraminate	IMP
IMP	dATP	IMP	dATP
dATP	Methanol	dATP	Methanol
Methanol	D-Alanine	Methanol	D-Alanine
D-Alanine	Putrescine	D-Alanine	Putrescine
Putrescine	L-Histidine	Putrescine	L-Histidine
L-Histidine	Butanoyl-CoA	L-Histidine	Butanoyl-CoA
Butanoyl-CoA	myo-Inositol	Butanoyl-CoA	myo-Inositol
myo-Inositol	N-Acetyl-D-glucosamine	myo-Inositol	N-Acetyl-D-glucosamine
N-Acetyl-D-glucosamine	3-Methyl-2-oxobutanoic acid	N-Acetyl-D-glucosamine	3-Methyl-2-oxobutanoic acid
3-Methyl-2-oxobutanoic acid	5,10-Methylenetetrahydrofolate	3-Methyl-2-oxobutanoic acid	5,10-Methylenetetrahydrofolate
5,10-Methylenetetrahydrofolate	GMP	5,10-Methylenetetrahydrofolate	GMP
GMP	Phenol	GMP	Phenol
Phenol	Adenine	Phenol	Adenine
Adenine	L-Proline	Adenine	L-Proline
L-Proline	(S)-Malate	L-Proline	(S)-Malate
(S)-Malate	L-Amino acid	(S)-Malate	L-Amino acid
L-Amino acid	L-Asparagine	L-Amino acid	L-Asparagine
L-Asparagine	Nicotinamide	L-Asparagine	Nicotinamide
Nicotinamide	Palmitoyl-CoA	Nicotinamide	Palmitoyl-CoA
Palmitoyl-CoA	L-Homocysteine	Palmitoyl-CoA	L-Homocysteine
L-Homocysteine	4-Hydroxybenzoate	L-Homocysteine	4-Hydroxybenzoate
4-Hydroxybenzoate	Phosphatidylcholine	4-Hydroxybenzoate	Phosphatidylcholine
Phosphatidylcholine	Citrate	Phosphatidylcholine	Citrate
Citrate	D-Mannose	Citrate	D-Mannose
D-Mannose	Glycolate	D-Mannose	Glycolate
Glycolate	2-Oxo acid	Glycolate	2-Oxo acid
2-Oxo acid	Fatty acid	2-Oxo acid	Fatty acid
Fatty acid	Propanoate	Fatty acid	Propanoate
Propanoate	Acetoacetate	Propanoate	Acetoacetate
Acetoacetate	Diacylglycerol	Acetoacetate	Diacylglycerol
Diacylglycerol	Phenylpyruvate	Diacylglycerol	Phenylpyruvate
Phenylpyruvate	UDP-glucuronate	Phenylpyruvate	UDP-glucuronate
UDP-glucuronate	Hydroxypyruvate	UDP-glucuronate	Hydroxypyruvate
Hydroxypyruvate	Carbamoyl phosphate	Hydroxypyruvate	Carbamoyl phosphate
Carbamoyl phosphate	5'-Methylthioadenosine	Carbamoyl phosphate	5'-Methylthioadenosine
5'-Methylthioadenosine	Acyl-[acyl-carrier protein]	5'-Methylthioadenosine	Acyl-[acyl-carrier protein]
Acyl-[acyl-carrier protein]	Acid	Acyl-[acyl-carrier protein]	Acid
Acid	Cyanide ion	Acid	Cyanide ion
Cyanide ion	Thymine	Cyanide ion	Thymine
Thymine	Agmatine	Thymine	Agmatine
Agmatine	Benzoate	Agmatine	Benzoate
D-Xylose	D-Xylose	D-Xylose	D-Xylose
L-Valine	L-Valine	L-Valine	L-Valine
Glycerone	Glycerone	Glycerone	Glycerone
Cellobiose	Cellobiose	Cellobiose	Cellobiose
(S)-Lactate	(S)-Lactate	(S)-Lactate	(S)-Lactate
L-Threonine	L-Threonine	Cholesterol	L-Threonine
Ethanolamine	Ethanolamine	L-Threonine	Ethanolamine
UDP-D-xylose	UDP-D-xylose	Ethanolamine	UDP-D-xylose
D-Glucuronate	D-Glucuronate	UDP-D-xylose	D-Glucuronate
Hydroxylamine	Hydroxylamine	D-Glucuronate	Hydroxylamine
Cobamide coenzyme	N-Acylsphingosine	Hydroxylamine	N-Acylsphingosine
N-Acylsphingosine	3-Phospho-D-glycerate	N-Acylsphingosine	3-Phospho-D-glycerate
3-Phospho-D-glycerate	D-Glucono-1,5-lactone	3-Phospho-D-glycerate	D-Glucono-1,5-lactone
D-Glucono-1,5-lactone	D-Ribulose 5-phosphate	D-Glucono-1,5-lactone	D-Ribulose 5-phosphate
D-Ribulose 5-phosphate	Nucleoside triphosphate	D-Ribulose 5-phosphate	Nucleoside triphosphate
Nucleoside triphosphate	UDP-N-acetyl-D-galactosamine	Nucleoside triphosphate	UDP-N-acetyl-D-galactosamine
UDP-N-acetyl-D-galactosamine	2-Dehydro-3-deoxy-D-gluconate	UDP-N-acetyl-D-galactosamine	2-Dehydro-3-deoxy-D-gluconate
2-Dehydro-3-deoxy-D-gluconate	dADP	2-Dehydro-3-deoxy-D-gluconate	dADP
dADP	Acetone	dADP	Acetone
Acetone	Maltose	Acetone	Maltose
Maltose	Adenosine	Maltose	Oxalate
Oxalate	Sarcosine	Oxalate	Adenosine
Adenosine	Thymidine	Adenosine	Sarcosine
Sarcosine	Nucleotide	Sarcosine	Thymidine
Thymidine	D-Glutamate	Thymidine	Nucleotide
Nucleotide	Methylamine	Nucleotide	D-Glutamate
D-Glutamate	Arachidonate	D-Glutamate	Methylamine
Methylamine	beta-D-Glucose	Methylamine	Arachidonate
Arachidonate	3-Oxopropanoate	Arachidonate	beta-D-Glucose
beta-D-Glucose	p-Coumaroyl-CoA	beta-D-Glucose	3-Oxopropanoate
3-Oxopropanoate	Adenylyl sulfate	3-Oxopropanoate	p-Coumaroyl-CoA
p-Coumaroyl-CoA	Primary alcohol	p-Coumaroyl-CoA	Adenylyl sulfate
Adenylyl sulfate	Acetyl phosphate	Adenylyl sulfate	Primary alcohol
Primary alcohol	Acyl-carrier protein	Primary alcohol	Acetyl phosphate
Acetyl phosphate	3,4-Dihydroxybenzoate	Acetyl phosphate	Acyl-carrier protein
Acyl-carrier protein	D-Xylulose 5-phosphate	Acyl-carrier protein	3,4-Dihydroxybenzoate
3,4-Dihydroxybenzoate	Succinate semialdehyde	3,4-Dihydroxybenzoate	D-Xylulose 5-phosphate
D-Xylulose 5-phosphate	4-Methyl-2-oxopentanoate	D-Xylulose 5-phosphate	Succinate semialdehyde
Succinate semialdehyde	10-Formyltetrahydrofolate	Succinate semialdehyde	4-Methyl-2-oxopentanoate
4-Methyl-2-oxopentanoate	3-Phospho-D-glyceroyl phosphate	4-Methyl-2-oxopentanoate	10-Formyltetrahydrofolate
10-Formyltetrahydrofolate	CO	10-Formyltetrahydrofolate	3-Phospho-D-glyceroyl phosphate
3-Phospho-D-glyceroyl phosphate	Amide	3-Phospho-D-glyceroyl phosphate	CO
CO	Guanine	CO	Amide
Amide	Lactose	Amide	Guanine
Guanine	Taurine	Guanine	Lactose
Lactose	Hexadecanoic acid	Lactose	Taurine
Taurine	Chorismate	Taurine	Hexadecanoic acid
Hexadecanoic acid	Nicotinate	Hexadecanoic acid	Pyridoxal
Chorismate	Prephenate	Pyridoxal	Chorismate
Nicotinate	Riboflavin	Chorismate	Nicotinate
Prephenate	(R)-Lactate	Nicotinate	Prephenate
Riboflavin	D-Gluconic acid	Prephenate	Riboflavin
(R)-Lactate	D-Glycerate	Riboflavin	(R)-Lactate
D-Gluconic acid	L-Arabinose	(R)-Lactate	D-Gluconic acid
D-Glycerate	Hypoxanthine	D-Gluconic acid	D-Glycerate
L-Arabinose	L-Homoserine	D-Glycerate	L-Arabinose
Hypoxanthine	3-Oxoacyl-CoA	L-Arabinose	Hypoxanthine
L-Homoserine	Glycolaldehyde	Hypoxanthine	L-Homoserine
3-Oxoacyl-CoA	alpha-D-Glucose	L-Homoserine	3-Oxoacyl-CoA
Glycolaldehyde	CDP-diacylglycerol	3-Oxoacyl-CoA	Glycolaldehyde
alpha-D-Glucose	N-Acetylneuraminate	Glycolaldehyde	alpha-D-Glucose
CDP-diacylglycerol	D-Mannose 6-phosphate	alpha-D-Glucose	CDP-diacylglycerol
N-Acetylneuraminate	D-Erythrose 4-phosphate	CDP-diacylglycerol	N-Acetylneuraminate
D-Mannose 6-phosphate	Hydrogen	N-Acetylneuraminate	D-Mannose 6-phosphate
D-Erythrose 4-phosphate	Hydrogen sulfide	D-Mannose 6-phosphate	D-Erythrose 4-phosphate
Hydrogen	dGTP	D-Erythrose 4-phosphate	Hydrogen
Hydrogen sulfide	HCO3-	Hydrogen	Hydrogen sulfide
dGTP	Inosine	Hydrogen sulfide	dGTP
HCO3-	Orotate	dGTP	HCO3-
Inosine	Quinate	HCO3-	Inosine
Orotate	Uridine	Inosine	Orotate
Quinate	Creatine	Orotate	Quinate
Uridine	ADP-ribose	Quinate	Uridine
Creatine	DL-Glutamate	Uridine	Creatine
ADP-ribose	CDP-choline	ADP-ribose	ADP-ribose
DL-Glutamate	D-Ribulose	DL-Glutamate	DL-Glutamate
CDP-choline	D-Xylulose	CDP-choline	CDP-choline
D-Ribulose	Isocitrate	D-Ribulose	D-Ribulose
D-Xylulose	L-Xylulose	D-Xylulose	D-Xylulose
Isocitrate	Spermidine	Isocitrate	Isocitrate
L-Xylulose	Sphingosine	L-Xylulose	L-Xylulose
Spermidine	Thiosulfate	Pyridoxine	Pyridoxine
Sphingosine	2-Oxoadipate	Spermidine	Spermidine
Thiosulfate	Caffeoyl-CoA	Sphingosine	Sphingosine
2-Oxoadipate	GDP-L-fucose	Thiosulfate	Thiosulfate
Caffeoyl-CoA	L-Citrulline	2-Oxoadipate	2-Oxoadipate
GDP-L-fucose	D-Glucosamine	Caffeoyl-CoA	Caffeoyl-CoA
L-Citrulline	Deoxyguanosine	GDP-L-fucose	GDP-L-fucose
D-Glucosamine	Indolepyruvate	L-Citrulline	L-Citrulline
Deoxyguanosine	Acetoacetyl-CoA	D-Glucosamine	D-Glucosamine
Indolepyruvate	D-Galacturonate	Deoxyguanosine	Deoxyguanosine
Acetoacetyl-CoA	4-Aminobutanoate	Indolepyruvate	Indolepyruvate
D-Galacturonate	(S)-Dihydroorotate	Acetoacetyl-CoA	Acetoacetyl-CoA
4-Aminobutanoate	Phosphatidylglycerol	D-Galacturonate	D-Galacturonate
(S)-Dihydroorotate	6-Phospho-D-gluconate	4-Aminobutanoate	4-Aminobutanoate
Phosphatidylglycerol	Ethanolamine phosphate	(S)-Dihydroorotate	(S)-Dihydroorotate
6-Phospho-D-gluconate	Long-chain carboxylate	Phosphatidylglycerol	Phosphatidylglycerol
Ethanolamine phosphate	2-Methyl-3-oxopropanoate	6-Phospho-D-gluconate	6-Phospho-D-gluconate
Long-chain carboxylate	Phosphatidylethanolamine	Ethanolamine phosphate	Ethanolamine phosphate
2-Methyl-3-oxopropanoate	D-Glucosamine 6-phosphate	Long-chain carboxylate	Long-chain carboxylate
Phosphatidylethanolamine	D-Fructose 1,6-bisphosphate	2-Methyl-3-oxopropanoate	2-Methyl-3-oxopropanoate
D-Glucosamine 6-phosphate	3,4-Dihydroxy-L-phenylalanine	Phosphatidylethanolamine	Phosphatidylethanolamine
D-Fructose 1,6-bisphosphate	(S)-3-Hydroxy-3-methylglutaryl-CoA	D-Glucosamine 6-phosphate	D-Glucosamine 6-phosphate
3,4-Dihydroxy-L-phenylalanine	N-Acetyl-D-glucosamine 6-phosphate	D-Fructose 1,6-bisphosphate	Geranylgeranyl diphosphate
(S)-3-Hydroxy-3-methylglutaryl-CoA	dAMP	3,4-Dihydroxy-L-phenylalanine	D-Fructose 1,6-bisphosphate
N-Acetyl-D-glucosamine 6-phosphate	dGDP	(S)-3-Hydroxy-3-methylglutaryl-CoA	3,4-Dihydroxy-L-phenylalanine
dAMP	dGMP	N-Acetyl-D-glucosamine 6-phosphate	(S)-3-Hydroxy-3-methylglutaryl-CoA
dGDP	dTDP	dAMP	N-Acetyl-D-glucosamine 6-phosphate
dGMP	dTMP	dGDP	dAMP
dTDP	dUMP	dGMP	dGDP
dTMP	Urate	dTDP	dGMP
dUMP	Starch	dTMP	dTDP
Urate	Primary amine	dUMP	dTMP
Starch	Xylitol	Urate	dUMP
Primary amine	Cytosine	Starch	Urate
Retinal	Xanthine	Primary amine	Starch
Xylitol	Guanosine	Xylitol	Primary amine
Cytosine	Histamine	Cytosine	Xylitol
Xanthine	Quercetin	Xanthine	Cytosine
Guanosine	Ubiquinol	Guanosine	Xanthine
Histamine	Mannitol	Histamine	Guanosine
Quercetin	Penicillin	Quercetin	Histamine
Ubiquinol	Tryptamine	Ubiquinol	Quercetin
Mannitol	D-Aspartate	Mannitol	Ubiquinol
Penicillin	D-Amino acid	Penicillin	Mannitol
Tryptamine	Feruloyl-CoA	Tryptamine	Penicillin
D-Aspartate	L-Isoleucine	D-Aspartate	Tryptamine
D-Amino acid	Methanethiol	D-Amino acid	D-Aspartate
Feruloyl-CoA	Sinapoyl-CoA	Feruloyl-CoA	D-Amino acid
L-Isoleucine	Cyclohexanone	L-Isoleucine	Feruloyl-CoA
Methanethiol	Dihydrofolate	Methanethiol	L-Isoleucine
Sinapoyl-CoA	Phosphatidate	Progesterone	Methanethiol
Cyclohexanone	cis-Aconitate	Sinapoyl-CoA	Sinapoyl-CoA
Dihydrofolate	Triacylglycerol	Stearoyl-CoA	Cyclohexanone
Phosphatidate	trans-Cinnamate	Cyclohexanone	Dihydrofolate
cis-Aconitate	Prostaglandin H2	Dihydrofolate	Phosphatidate
Triacylglycerol	5,6-Dihydrouracil	Phosphatidate	cis-Aconitate
trans-Cinnamate	5-Aminolevulinate	cis-Aconitate	Triacylglycerol
Prostaglandin H2	5-Aminopentanoate	Triacylglycerol	trans-Cinnamate
5,6-Dihydrouracil	2,5-Dioxopentanoate	trans-Cinnamate	(S)-Lactaldehyde
5-Aminolevulinate	N-Carbamoylputrescine	Prostaglandin H2	Prostaglandin H2
5-Aminopentanoate	N-Acetylornithine	5,6-Dihydrouracil	5,6-Dihydrouracil
2,5-Dioxopentanoate	N-Carbamoyl-L-aspartate	5-Aminolevulinate	5-Aminolevulinate
N-Carbamoylputrescine	N-Formimino-L-glutamate	5-Aminopentanoate	5-Aminopentanoate
N-Acetylornithine	5-Methyltetrahydrofolate	2,5-Dioxopentanoate	2,5-Dioxopentanoate
N-Carbamoyl-L-aspartate	L-Aspartate 4-semialdehyde	N-Carbamoylputrescine	N-Carbamoylputrescine
N-Formimino-L-glutamate	5,10-Methenyltetrahydrofolate	N-Acetylornithine	N-Acetylornithine
5-Methyltetrahydrofolate	alpha-D-Galactose 1-phosphate	N-Carbamoyl-L-aspartate	N-Carbamoyl-L-aspartate
L-Aspartate 4-semialdehyde	Sedoheptulose 1,7-bisphosphate	N-Formimino-L-glutamate	N-Formimino-L-glutamate
5,10-Methenyltetrahydrofolate	N6-(L-1,3-Dicarboxypropyl)-L-lysine	5-Methyltetrahydrofolate	5-Methyltetrahydrofolate
alpha-D-Galactose 1-phosphate	NDP	L-Aspartate 4-semialdehyde	L-Aspartate 4-semialdehyde
Sedoheptulose 1,7-bisphosphate	Nicotinamide D-ribonucleotide	5,10-Methenyltetrahydrofolate	5,10-Methenyltetrahydrofolate
N6-(L-1,3-Dicarboxypropyl)-L-lysine	dCTP	alpha-D-Galactose 1-phosphate	alpha-D-Galactose 1-phosphate
NDP	dTTP	Sedoheptulose 1,7-bisphosphate	Sedoheptulose 1,7-bisphosphate
Nicotinamide D-ribonucleotide	dUTP	N6-(L-1,3-Dicarboxypropyl)-L-lysine	N6-(L-1,3-Dicarboxypropyl)-L-lysine
dCTP	Chitin	NDP	NDP
dTTP	Indole	Nicotinamide D-ribonucleotide	Nicotinamide D-ribonucleotide
dUTP	Mannan	dCTP	dCTP
Chitin	Ethanol	dTTP	dTTP
Halide	Pectate	dUTP	dUTP
Indole	p-Benzoquinone	Chitin	Chitin
Mannan	Ribitol	Halide	Indole
Ethanol	Cytidine	Indole	Mannan
Pectate	Sinapate	Mannan	Ethanol
p-Benzoquinone	Tyramine	Ethanol	Pectate
Retinol	L-Cystine	Pectate	p-Benzoquinone
Ribitol	Shikimate	p-Benzoquinone	Ribitol
Cytidine	(R)-Malate	Ribitol	Cytidine
Sinapate	ADP-glucose	Cytidine	Sinapate
Tyramine	Allantoate	Sinapate	Tyramine
L-Cystine	CDP-glucose	Tyramine	L-Cystine
Shikimate	Folate	L-Cystine	Shikimate
(R)-Malate	L-Cysteate	Shikimate	(R)-Malate
ADP-glucose	L-Ribulose	(R)-Malate	ADP-glucose
Allantoate	Naringenin	ADP-glucose	Allantoate
CDP-glucose	S-Benzoate coenzyme A	Allantoate	Biliverdin
Folate	CDP-glycerol	CDP-glucose	CDP-glucose
L-Cysteate	D-Mannonate	Folate	Folate
L-Ribulose	D-Ornithine	L-Cysteate	L-Cysteate
Naringenin	(R)-Pantoate	L-Ribulose	L-Rhamnose
CDP-glycerol	Deoxyuridine	Naringenin	L-Ribulose
D-Mannonate	Glutaryl-CoA	Oleoyl-CoA	Naringenin
D-Ornithine	L-Arabitol	S-Benzoate coenzyme A	S-Benzoate coenzyme A
(R)-Pantoate	Nitric oxide	CDP-glycerol	CDP-glycerol
Deoxyuridine	Triphosphate	D-Mannonate	D-Mannonate
Glutaryl-CoA	Cinnamoyl-CoA	D-Ornithine	D-Ornithine
L-Arabitol	Cystathionine	(R)-Pantoate	Hypotaurine
Nitric oxide	Homogentisate	D-Tryptophan	(R)-Pantoate
Triphosphate	L-Arabinonate	Deoxyuridine	Deoxyuridine
Cinnamoyl-CoA	Methylglyoxal	Glutaryl-CoA	Glutaryl-CoA
Cystathionine	meso-Tartaric acid	L-Arabitol	L-Arabitol
Homogentisate	4-Aminobutyraldehyde	Nitric oxide	Nitric oxide
L-Arabinonate	D-Tagaturonate	Pyridoxamine	Pyridoxamine
Methylglyoxal	Deoxyadenosine	Triphosphate	Triphosphate
meso-Tartaric acid	(3S)-Citryl-CoA	Cinnamoyl-CoA	Cinnamoyl-CoA
4-Aminobutyraldehyde	4-Aminobenzoate	Cystathionine	Cystathionine
D-Tagaturonate	CDP-ethanolamine	Homogentisate	Homogentisate
Deoxyadenosine	3',5'-Cyclic AMP	L-Arabinonate	L-Arabinonate
(3S)-Citryl-CoA	Betaine aldehyde	Methylglyoxal	Methylglyoxal
4-Aminobenzoate	D-Glyceraldehyde	meso-Tartaric acid	meso-Tartaric acid
CDP-ethanolamine	Guanidinoacetate	4-Aminobutyraldehyde	4-Aminobutyraldehyde
3',5'-Cyclic AMP	Phenylacetyl-CoA	D-Tagaturonate	D-Tagaturonate
Betaine aldehyde	Propane-1,2-diol	Deoxyadenosine	Deoxyadenosine
D-Glyceraldehyde	Prostaglandin E2	(3S)-Citryl-CoA	(3S)-Citryl-CoA
Guanidinoacetate	Choline phosphate	4-Aminobenzoate	4-Aminobenzoate
Phenylacetyl-CoA	Coniferyl alcohol	CDP-ethanolamine	CDP-ethanolamine
Propane-1,2-diol	Sulfoacetaldehyde	3',5'-Cyclic AMP	Cyclohexylamine
Prostaglandin E2	2-Hydroxy-2,4-pentadienoate	Betaine aldehyde	3',5'-Cyclic AMP
3-Hydroxybenzoate	Phenylacetaldehyde	D-Glyceraldehyde	Betaine aldehyde
Choline phosphate	(-)-Ureidoglycolate	Guanidinoacetate	D-Glyceraldehyde
Coniferyl alcohol	2,3-Dehydroacyl-CoA	Phenylacetyl-CoA	Guanidinoacetate
Sulfoacetaldehyde	UDP-D-galacturonate	Propane-1,2-diol	Phenylacetyl-CoA
2-Hydroxy-2,4-pentadienoate	3-Dehydro-L-gulonate	Prostaglandin E2	Propane-1,2-diol
Phenylacetaldehyde	alpha-D-Ribose 1-phosphate	Choline phosphate	Prostaglandin E2
(-)-Ureidoglycolate	N-Acetyl-L-glutamate	Coniferyl alcohol	Choline phosphate
2,3-Dehydroacyl-CoA	Pyridoxine phosphate	Sulfoacetaldehyde	Coniferyl alcohol
UDP-D-galacturonate	2-Phospho-D-glycerate	2-Hydroxy-2,4-pentadienoate	Sulfoacetaldehyde
3-Dehydro-L-gulonate	D-Mannose 1-phosphate	Cholest-4-en-3-one	2-Hydroxy-2,4-pentadienoate
alpha-D-Ribose 1-phosphate	Indole-3-acetaldehyde	Phenylacetaldehyde	Phenylacetaldehyde
N-Acetyl-L-glutamate	Long-chain fatty acid	(-)-Ureidoglycolate	(-)-Ureidoglycolate
Pyridoxine phosphate	Prostaglandin F2alpha	2,3-Dehydroacyl-CoA	2,3-Dehydroacyl-CoA
2-Phospho-D-glycerate	(3S)-3-Hydroxyacyl-CoA	UDP-D-galacturonate	UDP-D-galacturonate
4-Hydroxybenzaldehyde	1,2-Diacyl-sn-glycerol	3-Dehydro-L-gulonate	3-Dehydro-L-gulonate
D-Mannose 1-phosphate	4-Hydroxyphenylacetate	alpha-D-Ribose 1-phosphate	alpha-D-Ribose 1-phosphate
Indole-3-acetaldehyde	D-Mannitol 1-phosphate	N-Acetyl-L-glutamate	N-Acetyl-L-glutamate
Long-chain fatty acid	N-Acetyl-D-mannosamine	Pyridoxine phosphate	Pyridoxine phosphate
Prostaglandin F2alpha	Xanthosine 5'-phosphate	2-Phospho-D-glycerate	2-Phospho-D-glycerate
(3S)-3-Hydroxyacyl-CoA	trans-2,3-Dehydroacyl-CoA	3-Hydroxyanthranilate	D-Mannose 1-phosphate
1,2-Diacyl-sn-glycerol	beta-D-Glucose 1-phosphate	4-Hydroxybenzaldehyde	Indole-3-acetaldehyde
4-Hydroxyphenylacetate	5-Formiminotetrahydrofolate	D-Mannose 1-phosphate	Long-chain fatty acid
D-Mannitol 1-phosphate	beta-D-Fructose 2,6-bisphosphate	Indole-3-acetaldehyde	Prostaglandin F2alpha
N-Acetyl-D-mannosamine	LL-2,6-Diaminoheptanedioate	Long-chain fatty acid	(3S)-3-Hydroxyacyl-CoA
Xanthosine 5'-phosphate	alpha-D-Glucose 6-phosphate	Prostaglandin F2alpha	1,2-Diacyl-sn-glycerol
trans-2,3-Dehydroacyl-CoA	gamma-L-Glutamyl-L-cysteine	(3S)-3-Hydroxyacyl-CoA	4-Hydroxyphenylacetate
beta-D-Glucose 1-phosphate	sn-Glycero-3-phosphocholine	1,2-Diacyl-sn-glycerol	D-Mannitol 1-phosphate
5-Formiminotetrahydrofolate	(S)-3-Methyl-2-oxopentanoic acid	4-Hydroxyphenylacetate	N-Acetyl-D-mannosamine
beta-D-Fructose 2,6-bisphosphate	2-Deoxy-D-ribose 1-phosphate	D-Mannitol 1-phosphate	Pyridoxamine phosphate
LL-2,6-Diaminoheptanedioate	2-Deoxy-D-ribose 5-phosphate	N-Acetyl-D-mannosamine	Xanthosine 5'-phosphate
alpha-D-Glucose 6-phosphate	Deoxynucleoside triphosphate	Pyridoxamine phosphate	trans-2,3-Dehydroacyl-CoA
gamma-L-Glutamyl-L-cysteine	5-Dehydro-4-deoxy-D-glucarate	Xanthosine 5'-phosphate	beta-D-Glucose 1-phosphate
sn-Glycero-3-phosphocholine	meso-2,6-Diaminoheptanedioate	trans-2,3-Dehydroacyl-CoA	5-Formiminotetrahydrofolate
(S)-3-Methyl-2-oxopentanoic acid	1-Acyl-sn-glycerol 3-phosphate	beta-D-Glucose 1-phosphate	beta-D-Fructose 2,6-bisphosphate
2-Deoxy-D-ribose 1-phosphate	2-Hydroxymuconate semialdehyde	5-Formiminotetrahydrofolate	LL-2,6-Diaminoheptanedioate
2-Deoxy-D-ribose 5-phosphate	(S)-Methylmalonyl-CoA	beta-D-Fructose 2,6-bisphosphate	alpha-D-Glucose 6-phosphate
Deoxynucleoside triphosphate	2-Dehydro-3-deoxy-L-arabinonate	LL-2,6-Diaminoheptanedioate	gamma-L-Glutamyl-L-cysteine
5-Dehydro-4-deoxy-D-glucarate	3-Oxoacyl-[acyl-carrier protein]	alpha-D-Glucose 6-phosphate	sn-Glycero-3-phosphocholine
meso-2,6-Diaminoheptanedioate	dTDP-4-dehydro-beta-L-rhamnose	gamma-L-Glutamyl-L-cysteine	(S)-3-Methyl-2-oxopentanoic acid
1-Acyl-sn-glycerol 3-phosphate	alpha,alpha'-Trehalose 6-phosphate	sn-Glycero-3-phosphocholine	2-Deoxy-D-ribose 1-phosphate
2-Hydroxymuconate semialdehyde	2,4,6/3,5-Pentahydroxycyclohexanone	(S)-3-Methyl-2-oxopentanoic acid	2-Deoxy-D-ribose 5-phosphate
(S)-Methylmalonyl-CoA	UDP-N-acetylmuramoyl-L-alanyl-D-glutamate	2-Deoxy-D-ribose 1-phosphate	Deoxynucleoside triphosphate
2-Dehydro-3-deoxy-L-arabinonate	trans-2,3-Dehydroacyl-[acyl-carrier protein]	2-Deoxy-D-ribose 5-phosphate	5-Dehydro-4-deoxy-D-glucarate
3-Oxoacyl-[acyl-carrier protein]	Nitrogen	Deoxynucleoside triphosphate	meso-2,6-Diaminoheptanedioate
dTDP-4-dehydro-beta-L-rhamnose	dCDP	5-Dehydro-4-deoxy-D-glucarate	1-Acyl-sn-glycerol 3-phosphate
alpha,alpha'-Trehalose 6-phosphate	Amine	meso-2,6-Diaminoheptanedioate	2-Hydroxymuconate semialdehyde
2,4,6/3,5-Pentahydroxycyclohexanone	(9Z)-Octadecenoic acid	1-Acyl-sn-glycerol 3-phosphate	(S)-Methylmalonyl-CoA
UDP-N-acetylmuramoyl-L-alanyl-D-glutamate	Pectin	2-Hydroxymuconate semialdehyde	2-Dehydro-3-deoxy-L-arabinonate
trans-2,3-Dehydroacyl-[acyl-carrier protein]	Amylose	(S)-Methylmalonyl-CoA	3-Oxoacyl-[acyl-carrier protein]
Cholic acid	Betaine	2-Dehydro-3-deoxy-L-arabinonate	dTDP-4-dehydro-beta-L-rhamnose
Nitrogen	Dextrin	3-Oxoacyl-[acyl-carrier protein]	alpha,alpha'-Trehalose 6-phosphate
dCDP	Nitrile	dTDP-4-dehydro-beta-L-rhamnose	2,4,6/3,5-Pentahydroxycyclohexanone
Amine	Chitosan	alpha,alpha'-Trehalose 6-phosphate	UDP-N-acetylmuramoyl-L-alanyl-D-glutamate
Pectin	Cysteine	2,4,6/3,5-Pentahydroxycyclohexanone	trans-2,3-Dehydroacyl-[acyl-carrier protein]
Amylose	D-Serine	UDP-N-acetylmuramoyl-L-alanyl-D-glutamate	Nitrogen
Betaine	Spermine	trans-2,3-Dehydroacyl-[acyl-carrier protein]	dCDP
Dextrin	Cellulose	Cholic acid	Amine
Nitrile	Coniferin	Nitrogen	(9Z)-Octadecenoic acid
Chitosan	D-Proline	dCDP	Pectin
Cysteine	Serotonin	Amine	Amylose
D-Lysine	Urocanate	(9Z)-Octadecenoic acid	Betaine
D-Serine	Creatinine	Pectin	Dextrin
Spermine	D-Arginine	Amylose	Nitrile
Cellulose	D-Sorbitol	Betaine	Chitosan
Coniferin	L-Gulonate	Dextrin	Cysteine
D-Proline	Oxalureate	Nitrile	D-Serine
L-Idonate	Salicylate	Chitosan	Spermine
Urocanate	(R)-Acetoin	Cysteine	Cellulose
Creatinine	4-Coumarate	D-Lysine	Coniferin
D-Arginine	D-Altronate	D-Serine	D-Proline
D-Sorbitol	D-Glucarate	Spermine	Serotonin
Ethylamine	Dopaquinone	Cellulose	Urocanate
L-Gulonate	L-Arogenate	Coniferin	Creatinine
Oxalureate	Lactoyl-CoA	D-Proline	D-Arginine
Salicylate	Sphinganine	L-Idonate	D-Sorbitol
(R)-Acetoin	dTDP-glucose	Serotonin	L-Gulonate
4-Coumarate	3-Oxoadipate	Urocanate	Oxalureate
D-Altronate	Chlorogenate	(-)-Vestitone	Salicylate
D-Glucarate	Cyclohexanol	D-Arginine	(R)-Acetoin
Dopaquinone	Deamino-NAD+	D-Sorbitol	4-Coumarate
L-Arogenate	L-Histidinol	Ethylamine	D-Altronate
Lactoyl-CoA	Pantothenate	L-Gulonate	D-Glucarate
Sphinganine	Crotonoyl-CoA	Oxalureate	Dopaquinone
dTDP-glucose	D-Galactarate	Salicylate	L-Arogenate
3-Oxoadipate	D-Galactonate	(R)-Acetoin	Lactoyl-CoA
Chlorogenate	Dephospho-CoA	4-Coumarate	Sphinganine
Cyclohexanol	Isochorismate	D-Altronate	dTDP-glucose
Deamino-NAD+	L-Alanyl-tRNA	D-Glucarate	3-Oxoadipate
L-Histidinol	Nitrous oxide	Dopaquinone	Chlorogenate
Pantothenate	Propenoyl-CoA	L-Arogenate	Cyclohexanol
4-Nitrophenol	(R,R)-Tartaric acid	Lactoyl-CoA	Deamino-NAD+
Crotonoyl-CoA	2-Acetolactate	Sphinganine	L-Histidinol
D-Galactarate	Cinnamaldehyde	dTDP-glucose	L-Rhamnulose
D-Galactonate	D-Fructuronate	3-Oxoadipate	Pantothenate
Dephospho-CoA	5,6-Dihydrothymine	Chlorogenate	Crotonoyl-CoA
Isochorismate	Dihydropteroate	Cyclohexanol	D-Galactarate
L-Alanyl-tRNA	Porphobilinogen	Deamino-NAD+	D-Galactonate
Nitrous oxide	UDP-L-arabinose	L-Histidinol	Dephospho-CoA
Propenoyl-CoA	(R)-Lactaldehyde	Pantothenate	Isochorismate
(R,R)-Tartaric acid	3',5'-Cyclic GMP	4-Nitrophenol	L-Alanyl-tRNA
2-Acetolactate	3-Dehydroquinate	Crotonoyl-CoA	Nitrous oxide
Cinnamaldehyde	Indole-3-acetate	D-Galactarate	Propenoyl-CoA
D-Fructuronate	L-2-Aminoadipate	D-Galactonate	(R,R)-Tartaric acid
5,6-Dihydrothymine	Mercaptopyruvate	Dephospho-CoA	2-Acetolactate
Dihydropteroate	1,3-beta-D-Glucan	Isochorismate	Cinnamaldehyde
Porphobilinogen	2-Dehydropantoate	L-Alanyl-tRNA	D-Fructuronate
UDP-L-arabinose	Dihydrokaempferol	Nitrous oxide	5,6-Dihydrothymine
(R)-Lactaldehyde	GDP-D-mannuronate	Propenoyl-CoA	Dihydropteroate
3',5'-Cyclic GMP	O-Acetyl-L-serine	(R,R)-Tartaric acid	Porphobilinogen
3-Dehydroquinate	alpha-D-Galactose	2-Acetolactate	UDP-L-arabinose
Indole-3-acetate	1,3-Diaminopropane	Cinnamaldehyde	(R)-Lactaldehyde
L-2-Aminoadipate	2-Phosphoglycolate	D-Fructuronate	3',5'-Cyclic GMP
Mercaptopyruvate	4-Hydroxybutanoic acid	5,6-Dihydrothymine	3-Dehydroquinate
1,3-beta-D-Glucan	D-Alanyl-D-alanine	Dihydropteroate	Indole-3-acetate
2-Dehydropantoate	O-Phospho-L-serine	Porphobilinogen	L-2-Aminoadipate
Dihydrokaempferol	Urea-1-carboxylate	UDP-L-arabinose	Mercaptopyruvate
GDP-D-mannuronate	(3S)-Citramalyl-CoA	(R)-Lactaldehyde	1,3-beta-D-Glucan
O-Acetyl-L-serine	3-Hydroxypropanoate	3',5'-Cyclic GMP	2-Dehydropantoate
alpha-D-Galactose	Hydroxymethylbilane	3-Dehydroquinate	Dihydrokaempferol
1,3-Diaminopropane	N,N-Dimethylglycine	Indole-3-acetate	GDP-D-mannuronate
2-Phosphoglycolate	N6-Hydroxy-L-lysine	L-2-Aminoadipate	O-Acetyl-L-serine
4-Hydroxybutanoic acid	S-Formylglutathione	Mercaptopyruvate	alpha-D-Galactose
D-Alanyl-D-alanine	4-Guanidinobutanoate	1,3-beta-D-Glucan	1,3-Diaminopropane
O-Phospho-L-serine	4-Maleylacetoacetate	2-Dehydropantoate	2-Phosphoglycolate
Urea-1-carboxylate	L-Gulono-1,4-lactone	Dihydrokaempferol	4-Hydroxybutanoic acid
(3S)-Citramalyl-CoA	Monodehydroascorbate	GDP-D-mannuronate	D-Alanyl-D-alanine
3-Hydroxypropanoate	N-Carbamoylsarcosine	O-Acetyl-L-serine	O-Phospho-L-serine
Hydroxymethylbilane	N-Formyl-L-glutamate	alpha-D-Galactose	Urea-1-carboxylate
N,N-Dimethylglycine	UDP-N-acetylmuramate	1,3-Diaminopropane	(3S)-Citramalyl-CoA
N6-Hydroxy-L-lysine	Uroporphyrinogen III	2-Phosphoglycolate	3-Hydroxypropanoate
S-Formylglutathione	4-Fumarylacetoacetate	4-Hydroxybutanoic acid	Hydroxymethylbilane
4-Guanidinobutanoate	N-Sulfo-D-glucosamine	D-Alanyl-D-alanine	N,N-Dimethylglycine
4-Maleylacetoacetate	O-Acetyl-L-homoserine	Ferrocytochrome b5	N6-Hydroxy-L-lysine
7,8-Diaminononanoate	Protoporphyrinogen IX	O-Phospho-L-serine	S-Formylglutathione
L-Gulono-1,4-lactone	alpha,alpha-Trehalose	Urea-1-carboxylate	4-Guanidinobutanoate
Monodehydroascorbate	(3R)-3-Hydroxyacyl-CoA	(3S)-Citramalyl-CoA	4-Maleylacetoacetate
N-Carbamoylsarcosine	(R)-3-Hydroxybutanoate	3-Hydroxypropanoate	L-Gulono-1,4-lactone
N-Formyl-L-glutamate	D-Fructose 1-phosphate	Hydroxymethylbilane	Monodehydroascorbate
UDP-N-acetylmuramate	Sorbitol 6-phosphate	N,N-Dimethylglycine	N-Carbamoylsarcosine
Uroporphyrinogen III	D-Tagatose 6-phosphate	N6-Hydroxy-L-lysine	N-Formyl-L-glutamate
4-Fumarylacetoacetate	L-Histidinol phosphate	S-Formylglutathione	UDP-N-acetylmuramate
5-Dehydro-D-gluconate	L-Ribulose 5-phosphate	4-Guanidinobutanoate	Uroporphyrinogen III
6-Carboxyhexanoyl-CoA	O-Phospho-L-homoserine	4-Maleylacetoacetate	4-Fumarylacetoacetate
N-Sulfo-D-glucosamine	Orotidine 5'-phosphate	7,8-Diaminononanoate	N-Sulfo-D-glucosamine
O-Acetyl-L-homoserine	5-Amino-2-oxopentanoic acid	L-Gulono-1,4-lactone	O-Acetyl-L-homoserine
Protoporphyrinogen IX	L-Arabinono-1,4-lactone	Monodehydroascorbate	Protoporphyrinogen IX
alpha,alpha-Trehalose	L-Galactono-1,4-lactone	N-Formyl-L-glutamate	alpha,alpha-Trehalose
(3R)-3-Hydroxyacyl-CoA	Nucleoside 5'-phosphate	UDP-N-acetylmuramate	(3R)-3-Hydroxyacyl-CoA
(R)-3-Hydroxybutanoate	O-Succinyl-L-homoserine	Uroporphyrinogen III	(R)-3-Hydroxybutanoate
8-Amino-7-oxononanoate	Sphinganine 1-phosphate	4-Fumarylacetoacetate	D-Fructose 1-phosphate
D-Fructose 1-phosphate	cis-2,3-Dehydroacyl-CoA	5-Dehydro-D-gluconate	Sorbitol 6-phosphate
Sorbitol 6-phosphate	4-Hydroxy-2-oxoglutarate	6-Carboxyhexanoyl-CoA	D-Tagatose 6-phosphate
D-Tagatose 6-phosphate	Pantetheine 4'-phosphate	N-Sulfo-D-glucosamine	L-Histidinol phosphate
L-Histidinol phosphate	S-Adenosylmethioninamine	O-Acetyl-L-homoserine	L-Ribulose 5-phosphate
L-Ribulose 5-phosphate	(3S)-3,6-Diaminohexanoate	Protoporphyrinogen IX	O-Phospho-L-homoserine
O-Phospho-L-homoserine	(S)-3-Hydroxybutanoyl-CoA	alpha,alpha-Trehalose	Orotidine 5'-phosphate
Orotidine 5'-phosphate	2-Hydroxy-3-oxopropanoate	(3R)-3-Hydroxyacyl-CoA	5-Amino-2-oxopentanoic acid
5-Amino-2-oxopentanoic acid	N(pi)-Methyl-L-histidine	(R)-3-Hydroxybutanoate	L-Arabinono-1,4-lactone
L-Arabinono-1,4-lactone	Orthophosphoric monoester	8-Amino-7-oxononanoate	L-Galactono-1,4-lactone
L-Galactono-1,4-lactone	Hydroxyproline	D-Fructose 1-phosphate	Nucleoside 5'-phosphate
Nucleoside 5'-phosphate	2,3-Bisphospho-D-glycerate	Sorbitol 6-phosphate	O-Succinyl-L-homoserine
O-Succinyl-L-homoserine	3,4-Dihydroxyphenylacetate	D-Tagatose 6-phosphate	Sphinganine 1-phosphate
Sphinganine 1-phosphate	3-Carboxy-cis,cis-muconate	L-Histidinol phosphate	cis-2,3-Dehydroacyl-CoA
cis-2,3-Dehydroacyl-CoA	L-Glutamate 5-semialdehyde	L-Ribulose 5-phosphate	4-Hydroxy-2-oxoglutarate
4-Hydroxy-2-oxoglutarate	Pseudouridine 5'-phosphate	O-Phospho-L-homoserine	L-Rhamnulose 1-phosphate
Pantetheine 4'-phosphate	UDP-N-acetyl-D-mannosamine	Orotidine 5'-phosphate	Pantetheine 4'-phosphate
S-Adenosylmethioninamine	beta-D-Glucose 6-phosphate	(R)-5-Phosphomevalonate	S-Adenosylmethioninamine
(3S)-3,6-Diaminohexanoate	Inositol 1-phosphate	5-Amino-2-oxopentanoic acid	(3S)-3,6-Diaminohexanoate
(S)-3-Hydroxybutanoyl-CoA	3-(4-Hydroxyphenyl)pyruvate	L-Arabinono-1,4-lactone	(S)-3-Hydroxybutanoyl-CoA
2-Hydroxy-3-oxopropanoate	4-Methylthio-2-oxobutanoic acid	L-Galactono-1,4-lactone	2-Hydroxy-3-oxopropanoate
N(pi)-Methyl-L-histidine	D-Ribulose 1,5-bisphosphate	Nucleoside 5'-phosphate	N(pi)-Methyl-L-histidine
Orthophosphoric monoester	Nicotinate D-ribonucleotide	O-Succinyl-L-homoserine	Orthophosphoric monoester
Hydroxyproline	(3S,5S)-3,5-Diaminohexanoate	Sphinganine 1-phosphate	Hydroxyproline
2,3-Bisphospho-D-glycerate	3-Hydroxy-2-methylpropanoate	cis-2,3-Dehydroacyl-CoA	2,3-Bisphospho-D-glycerate
3,4-Dihydroxyphenylacetate	beta-D-Glucosyl-(1<->1)-ceramide	4-Hydroxy-2-oxoglutarate	3,4-Dihydroxyphenylacetate
3-Carboxy-cis,cis-muconate	1-Phosphatidyl-D-myo-inositol	Pantetheine 4'-phosphate	3-Carboxy-cis,cis-muconate
L-Glutamate 5-semialdehyde	Caffeate	S-Adenosylmethioninamine	L-Glutamate 5-semialdehyde
Pseudouridine 5'-phosphate	Oleoyl-[acyl-carrier protein]	(3S)-3,6-Diaminohexanoate	Pseudouridine 5'-phosphate
UDP-N-acetyl-D-mannosamine	(R)-3-Amino-2-methylpropanoate	(S)-3-Hydroxybutanoyl-CoA	UDP-N-acetyl-D-mannosamine
beta-D-Glucose 6-phosphate	Malonyl-[acyl-carrier protein]	2-Hydroxy-3-oxopropanoate	beta-D-Glucose 6-phosphate
Inositol 1-phosphate	N-Methylethanolamine phosphate	N(pi)-Methyl-L-histidine	Inositol 1-phosphate
3-(4-Hydroxyphenyl)pyruvate	UDP-N-acetylmuramoyl-L-alanine	Orthophosphoric monoester	3-(4-Hydroxyphenyl)pyruvate
4-Methylthio-2-oxobutanoic acid	(R)-Methylmalonyl-CoA	Hydroxyproline	4-Methylthio-2-oxobutanoic acid
D-Ribulose 1,5-bisphosphate	1-Amino-1-deoxy-scyllo-inositol	2,3-Bisphospho-D-glycerate	D-Ribulose 1,5-bisphosphate
Nicotinate D-ribonucleotide	2-Dehydro-3-deoxy-D-galactonate	3,4-Dihydroxyphenylacetate	Nicotinate D-ribonucleotide
(3S,5S)-3,5-Diaminohexanoate	6-Phospho-2-dehydro-D-gluconate	3-Carboxy-cis,cis-muconate	(3S,5S)-3,5-Diaminohexanoate
3-Hydroxy-2-methylpropanoate	CDP-4-dehydro-6-deoxy-D-glucose	7-Dehydrocholesterol	3-Hydroxy-2-methylpropanoate
beta-D-Glucosyl-(1<->1)-ceramide	1D-myo-Inositol 1,4-bisphosphate	L-Glutamate 5-semialdehyde	beta-D-Glucosyl-(1<->1)-ceramide
1-Phosphatidyl-D-myo-inositol	GDP-4-dehydro-6-deoxy-D-mannose	Pseudouridine 5'-phosphate	1-Phosphatidyl-D-myo-inositol
Caffeate	Guanosine 3',5'-bis(diphosphate)	UDP-N-acetyl-D-mannosamine	Caffeate
(R)-3-Amino-2-methylpropanoate	sn-Glycero-3-phosphoethanolamine	beta-D-Glucose 6-phosphate	Oleoyl-[acyl-carrier protein]
Malonyl-[acyl-carrier protein]	1-Aminocyclopropane-1-carboxylate	Inositol 1-phosphate	(R)-3-Amino-2-methylpropanoate
N-Methylethanolamine phosphate	alpha-D-Galactosyl-(1->3)-1D-myo-inositol	3-(4-Hydroxyphenyl)pyruvate	Malonyl-[acyl-carrier protein]
UDP-N-acetylmuramoyl-L-alanine	D-Glucono-1,5-lactone 6-phosphate	4-Methylthio-2-oxobutanoic acid	N-Methylethanolamine phosphate
(R)-Methylmalonyl-CoA	Phosphatidyl-N-methylethanolamine	D-Ribulose 1,5-bisphosphate	UDP-N-acetylmuramoyl-L-alanine
1-Amino-1-deoxy-scyllo-inositol	D-myo-Inositol 1,4,5-trisphosphate	Nicotinate D-ribonucleotide	(R)-Methylmalonyl-CoA
2-Dehydro-3-deoxy-D-galactonate	N-Acetyl-L-glutamate 5-semialdehyde	(3S,5S)-3,5-Diaminohexanoate	1-Amino-1-deoxy-scyllo-inositol
6-Phospho-2-dehydro-D-gluconate	(R)-2-Hydroxybutane-1,2,4-tricarboxylate	3-Deoxy-D-manno-octulosonate	2-Dehydro-3-deoxy-D-galactonate
CDP-4-dehydro-6-deoxy-D-glucose	P1,P4-Bis(5'-guanosyl) tetraphosphate	3-Hydroxy-2-methylpropanoate	6-Phospho-2-dehydro-D-gluconate
1D-myo-Inositol 1,4-bisphosphate	3-(Imidazol-4-yl)-2-oxopropyl phosphate	Lathosterol	CDP-4-dehydro-6-deoxy-D-glucose
GDP-4-dehydro-6-deoxy-D-mannose	5-Amino-6-(5'-phosphoribosylamino)uracil	beta-D-Glucosyl-(1<->1)-ceramide	1D-myo-Inositol 1,4-bisphosphate
Guanosine 3',5'-bis(diphosphate)	5-O-(1-Carboxyvinyl)-3-phosphoshikimate	1-Phosphatidyl-D-myo-inositol	GDP-4-dehydro-6-deoxy-D-mannose
sn-Glycero-3-phosphoethanolamine	(3R)-3-Hydroxyacyl-[acyl-carrier protein]	Caffeate	Guanosine 3',5'-bis(diphosphate)
1-Aminocyclopropane-1-carboxylate	2-Hydroxy-6-oxo-6-phenylhexa-2,4-dienoate	(R)-3-Amino-2-methylpropanoate	sn-Glycero-3-phosphoethanolamine
alpha-D-Galactosyl-(1->3)-1D-myo-inositol	1-Phosphatidyl-1D-myo-inositol 4-phosphate	Malonyl-[acyl-carrier protein]	1-Aminocyclopropane-1-carboxylate
D-Glucono-1,5-lactone 6-phosphate	2-Carboxy-2,5-dihydro-5-oxofuran-2-acetate	N-Methylethanolamine phosphate	alpha-D-Galactosyl-(1->3)-1D-myo-inositol
2',3'-Cyclic nucleotide	1-Amino-1-deoxy-scyllo-inositol 4-phosphate	UDP-N-acetylmuramoyl-L-alanine	D-Glucono-1,5-lactone 6-phosphate
Phosphatidyl-N-methylethanolamine	2-Dehydro-3-deoxy-6-phospho-D-galactonate	(R)-Methylmalonyl-CoA	Phosphatidyl-N-methylethanolamine
D-myo-Inositol 1,4,5-trisphosphate	N-Acetyl-D-glucosaminylphosphatidylinositol	1-Amino-1-deoxy-scyllo-inositol	D-myo-Inositol 1,4,5-trisphosphate
N-Acetyl-L-glutamate 5-semialdehyde	2-Amino-4-hydroxy-6-hydroxymethyl-7,8-dihydropteridine	2-Dehydro-3-deoxy-D-galactonate	N-Acetyl-L-glutamate 5-semialdehyde
(R)-2-Hydroxybutane-1,2,4-tricarboxylate	1-(2-Carboxyphenylamino)-1-deoxy-D-ribulose 5-phosphate	6-Phospho-2-dehydro-D-gluconate	(R)-2-Hydroxybutane-1,2,4-tricarboxylate
P1,P4-Bis(5'-guanosyl) tetraphosphate	2,5-Diamino-6-(5-phospho-D-ribosylamino)pyrimidin-4(3H)-one	CDP-4-dehydro-6-deoxy-D-glucose	P1,P4-Bis(5'-guanosyl) tetraphosphate
3-(Imidazol-4-yl)-2-oxopropyl phosphate	Hydrogen cyanide	1D-myo-Inositol 1,4-bisphosphate	3-(Imidazol-4-yl)-2-oxopropyl phosphate
5-Amino-6-(5'-phosphoribosylamino)uracil	dUDP	GDP-4-dehydro-6-deoxy-D-mannose	5-Amino-6-(5'-phosphoribosylamino)uracil
5-O-(1-Carboxyvinyl)-3-phosphoshikimate	Carbonic acid	Guanosine 3',5'-bis(diphosphate)	5-O-(1-Carboxyvinyl)-3-phosphoshikimate
(3R)-3-Hydroxyacyl-[acyl-carrier protein]	Maleic acid	sn-Glycero-3-phosphoethanolamine	(3R)-3-Hydroxyacyl-[acyl-carrier protein]
1-Phosphatidyl-1D-myo-inositol 4-phosphate	Cyanate	1-Aminocyclopropane-1-carboxylate	2-Hydroxy-6-oxo-6-phenylhexa-2,4-dienoate
2-Carboxy-2,5-dihydro-5-oxofuran-2-acetate	Cys-Gly	alpha-D-Galactosyl-(1->3)-1D-myo-inositol	1-Phosphatidyl-1D-myo-inositol 4-phosphate
1-Amino-1-deoxy-scyllo-inositol 4-phosphate	Ketone	D-Glucono-1,5-lactone 6-phosphate	2-Carboxy-2,5-dihydro-5-oxofuran-2-acetate
2-Dehydro-3-deoxy-6-phospho-D-galactonate	Ferulate	Phosphatidyl-N-methylethanolamine	1-Amino-1-deoxy-scyllo-inositol 4-phosphate
N-Acetyl-D-glucosaminylphosphatidylinositol	o-Methoxyphenol	D-myo-Inositol 1,4,5-trisphosphate	2-Dehydro-3-deoxy-6-phospho-D-galactonate
2-Amino-4-hydroxy-6-hydroxymethyl-7,8-dihydropteridine	L-Lyxose	N-Acetyl-L-glutamate 5-semialdehyde	N-Acetyl-D-glucosaminylphosphatidylinositol
1-(2-Carboxyphenylamino)-1-deoxy-D-ribulose 5-phosphate	Octadecanoic acid	(R)-2-Hydroxybutane-1,2,4-tricarboxylate	2-Amino-4-hydroxy-6-hydroxymethyl-7,8-dihydropteridine
2,5-Diamino-6-(5-phospho-D-ribosylamino)pyrimidin-4(3H)-one	Syringin	4-(2-Aminophenyl)-2,4-dioxobutanoate	1-(2-Carboxyphenylamino)-1-deoxy-D-ribulose 5-phosphate
Hydrogen cyanide	Allantoin	P1,P4-Bis(5'-guanosyl) tetraphosphate	2,5-Diamino-6-(5-phospho-D-ribosylamino)pyrimidin-4(3H)-one
Hydrochloric acid	Carbamate	3-(Imidazol-4-yl)-2-oxopropyl phosphate	Hydrogen cyanide
dUDP	Decanoic acid	5-Amino-6-(5'-phosphoribosylamino)uracil	dUDP
Carbonic acid	Hippurate	5-O-(1-Carboxyvinyl)-3-phosphoshikimate	Carbonic acid
3'-AMP	Linoleate	(3R)-3-Hydroxyacyl-[acyl-carrier protein]	Maleic acid
3'-UMP	Secondary alcohol	1-Phosphatidyl-1D-myo-inositol 4-phosphate	Cyanate
Maleic acid	Taxifolin	2-Carboxy-2,5-dihydro-5-oxofuran-2-acetate	Cys-Gly
Cocaine	Wax ester	1-Amino-1-deoxy-scyllo-inositol 4-phosphate	Ketone
Cyanate	3-Oxo acid	2-Dehydro-3-deoxy-6-phospho-D-galactonate	Ferulate
Cys-Gly	Cadaverine	N-Acetyl-D-glucosaminylphosphatidylinositol	o-Methoxyphenol
Ketone	Galactitol	2-Amino-4-hydroxy-6-hydroxymethyl-7,8-dihydropteridine	L-Lyxose
4-Cresol	Mesaconate	1-(2-Carboxyphenylamino)-1-deoxy-D-ribulose 5-phosphate	Octadecanoic acid
Ferulate	Quercitrin	2,5-Diamino-6-(5-phospho-D-ribosylamino)pyrimidin-4(3H)-one	Syringin
o-Methoxyphenol	Thiocyanate	Hydrogen cyanide	Allantoin
L-Lyxose	Xanthosine	Hydrochloric acid	Carbamate
Syringin	(S)-Acetoin	dUDP	Decanoic acid
Allantoin	CDP-abequose	Carbonic acid	Hippurate
Carbamate	Deoxyribose	Maleic acid	Linoleate
Decanoic acid	Lauroyl-CoA	Cocaine	Secondary alcohol
Linoleate	Reduced FMN	Cyanate	Taxifolin
Phthalate	epsilon-Caprolactone	Cys-Gly	Wax ester
Secondary alcohol	1-Acylglycerol	Gallate	3-Oxo acid
Taxifolin	D-Arabitol	Ketone	Cadaverine
Wax ester	L-Histidinal	4-Cresol	Galactitol
3-Oxo acid	L-Lysyl-tRNA	Ferulate	Mesaconate
Cadaverine	Maltodextrin	o-Methoxyphenol	Quercitrin
Galactitol	Octanoyl-CoA	L-Lyxose	Thiocyanate
Gibberellin A3	Taurocyamine	Octadecanoic acid	Thiopurine
Mesaconate	Thiocysteine	Syringin	Xanthosine
Quercitrin	Alkyl sulfate	Allantoin	(Alginate)n
Thiocyanate	L-Leucyl-tRNA	Carbamate	(S)-Acetoin
Thiopurine	(S)-Ureidoglycine	Decanoic acid	CDP-abequose
Xanthosine	dTDP-galactose	Linoleate	Deoxyribose
(Alginate)n	2-Acylglycerol	Melatonin	Lauroyl-CoA
(S)-Acetoin	3-Acylpyruvate	Protamine	Reduced FMN
CDP-abequose	5'-Phospho-DNA	Secondary alcohol	epsilon-Caprolactone
Deoxyribose	Acyl phosphate	Taxifolin	1-Acylglycerol
Haloacetate	L-Arginyl-tRNA(Arg)	Wax ester	D-Arabitol
Lauroyl-CoA	Protoporphyrin	3-Oxo acid	L-Histidinal
Reduced FMN	UDP-L-rhamnose	Cadaverine	L-Lysyl-tRNA
beta-Lactam	(E)-Glutaconate	Galactitol	Maltodextrin
1-Haloalkane	Dehydroalanine	Gibberellin A3	Octanoyl-CoA
epsilon-Caprolactone	2-Methylcitrate	Mesaconate	Taurocyamine
1-Acylglycerol	2-Methylmaleate	Quercitrin	Thiocysteine
D-Arabitol	3-Oxoadipyl-CoA	Thiocyanate	Alkyl sulfate
Dethiobiotin	Aliphatic amide	Thiopurine	L-Leucyl-tRNA
L-Histidinal	Anthraniloyl-CoA	Xanthosine	Phylloquinone
L-Lysyl-tRNA	D-Phenylalanine	(S)-Acetoin	(S)-Ureidoglycine
Maltodextrin	D-Xylonolactone	CDP-abequose	dTDP-galactose
Octanoyl-CoA	Digalacturonate	Deoxyribose	2-Acylglycerol
Taurocyamine	GDP-L-galactose	Desmosterol	3-Acylpyruvate
Thiocysteine	Glutaminyl-tRNA	Haloacetate	5'-Phospho-DNA
Alkyl sulfate	L-Cystathionine	Lauroyl-CoA	Acyl phosphate
L-Leucyl-tRNA	R-S-Glutathione	Reduced FMN	Chlorophyllide
(S)-Ureidoglycine	Sinapyl alcohol	beta-Lactam	L-Arginyl-tRNA(Arg)
dTDP-galactose	beta-Alanyl-CoA	1-Haloalkane	Protoporphyrin
2-Acylglycerol	beta-D-Fructose	epsilon-Caprolactone	UDP-L-rhamnose
3-Acylpyruvate	(S)-Allantoin	1-Acylglycerol	(E)-Glutaconate
4-Chlorophenol	o-Benzoquinone	D-Arabitol	Dehydroalanine
5'-Phospho-DNA	1,4-beta-D-Xylan	Dethiobiotin	2-Maleylacetate
Acyl phosphate	4-Chlorobenzoate	L-Histidinal	2-Methylcitrate
L-Arginyl-tRNA(Arg)	5-Methylcytosine	L-Lysyl-tRNA	2-Methylmaleate
Protoporphyrin	Ester	Maltodextrin	3-Oxoadipyl-CoA
UDP-L-rhamnose	Cinnamyl alcohol	Octanoyl-CoA	Aliphatic amide
(E)-Glutaconate	Glutaconyl-1-CoA	Pregnenolone	Anthraniloyl-CoA
Dehydroalanine	Glycyl-tRNA(Gly)	Taurocyamine	D-Phenylalanine
2-Maleylacetate	L-Methionyl-tRNA	Thiocysteine	D-Xylonolactone
2-Methylcitrate	Precorrin 2	2-Aminophenol	Digalacturonate
2-Methylmaleate	Uroporphyrin III	Alkyl sulfate	GDP-L-galactose
3-Oxoadipyl-CoA	cis,cis-Muconate	L-Leucyl-tRNA	Glutaminyl-tRNA
Aliphatic amide	1,4-beta-D-Mannan	(S)-Ureidoglycine	L-Cystathionine
Anthraniloyl-CoA	2-Hydroxymuconate	dTDP-galactose	R-S-Glutathione
D-Phenylalanine	alpha-Isopropylmalate	2-Acylglycerol	Sinapyl alcohol
D-Xylonolactone	2-Phenylacetamide	3-Acylpyruvate	beta-Alanyl-CoA
Digalacturonate	3-Cyano-L-alanine	4-Chlorophenol	beta-D-Fructose
GDP-L-galactose	Biphenyl-2,3-diol	5'-Phospho-DNA	(S)-Allantoin
Glutaminyl-tRNA	Butanoylphosphate	Acyl phosphate	o-Benzoquinone
L-Cystathionine	O-Phospho-D-serine	L-Arginyl-tRNA(Arg)	1,4-beta-D-Xylan
R-S-Glutathione	L-Seryl-tRNA(Ser)	Protoporphyrin	4-Chlorobenzoate
Sinapyl alcohol	L-Valyl-tRNA(Val)	UDP-L-rhamnose	5-Methylcytosine
beta-Alanyl-CoA	Methylmalonyl-CoA	(E)-Glutaconate	Ester
beta-D-Fructose	N-Methylhydantoin	Dehydroalanine	Cinnamyl alcohol
(S)-Allantoin	Sucrose 6'-phosphate	2-Aminomuconate	Glutaconyl-1-CoA
o-Benzoquinone	Tetradecanoyl-CoA	2-Maleylacetate	Glycyl-tRNA(Gly)
1,4-beta-D-Xylan	(R)-2-Methylmalate	2-Methylcitrate	L-Methionyl-tRNA
4-Chlorocatechol	2-Hydroxyglutarate	2-Methylmaleate	Propane-1,3-diol
5-Methylcytosine	2-Isopropylmaleate	3-Oxoadipyl-CoA	Precorrin 2
Ester	3-Dehydroshikimate	Aliphatic amide	Uroporphyrin III
Cinnamyl alcohol	3-Ureidopropionate	Anthraniloyl-CoA	alpha-Tocopherol
Glutaconyl-1-CoA	4-Coumaryl alcohol	D-Phenylalanine	cis,cis-Muconate
Glycyl-tRNA(Gly)	4-Guanidinobutanal	D-Xylonolactone	gamma-Tocopherol
L-Methionyl-tRNA	Coniferyl aldehyde	Digalacturonate	1,4-beta-D-Mannan
Precorrin 2	D-Galactono-1,5-lactone	GDP-L-galactose	2-Hydroxymuconate
Uroporphyrin III	D-Glucuronolactone	Glutaminyl-tRNA	alpha-Isopropylmalate
cis,cis-Muconate	Dodecanoic acid	L-Cystathionine	2-Phenylacetamide
1,4-beta-D-Mannan	(Indol-3-yl)acetamide	R-S-Glutathione	3-Cyano-L-alanine
2-Hydroxymuconate	L-Formylkynurenine	Sinapyl alcohol	Biphenyl-2,3-diol
alpha-Isopropylmalate	L-Prolyl-tRNA(Pro)	beta-Alanyl-CoA	Butanoylphosphate
2-Phenylacetamide	N-Acetylputrescine	beta-D-Fructose	O-Phospho-D-serine
3-Cyano-L-alanine	N6-Acetyl-L-lysine	(S)-Allantoin	L-Seryl-tRNA(Ser)
Butanoylphosphate	2-Succinylbenzoate	o-Benzoquinone	L-Valyl-tRNA(Val)
Chenodeoxycholate	Phosphatidylserine	1,4-beta-D-Xylan	Methylmalonyl-CoA
O-Phospho-D-serine	1-(5-Phospho-D-ribosyl)-ATP	4-Chlorocatechol	N-Methylhydantoin
L-Seryl-tRNA(Ser)	Phosphoribosyl-AMP	5-Methylcytosine	Sucrose 6'-phosphate
L-Valyl-tRNA(Val)	3-Phosphonopyruvate	Ester	Tetradecanoyl-CoA
Methylmalonyl-CoA	Benzene-1,2,4-triol	Cinnamyl alcohol	(R)-2-Methylmalate
N-Methylhydantoin	L-Tyrosyl-tRNA(Tyr)	Glutaconyl-1-CoA	2-Hydroxyglutarate
Sucrose 6'-phosphate	Long-chain acyl-CoA	Glycyl-tRNA(Gly)	2-Isopropylmaleate
Tetradecanoyl-CoA	Propanoyl phosphate	L-Methionyl-tRNA	3-Dehydroshikimate
(R)-2-Methylmalate	Sorbose 1-phosphate	Precorrin 2	3-Ureidopropionate
2,4-Dichlorophenol	3-Dehydrosphinganine	Uroporphyrin III	4-Coumaryl alcohol
2-Hydroxyglutarate	Indole-3-acetaldehyde oxime	cis,cis-Muconate	4-Guanidinobutanal
2-Isopropylmaleate	3-cis-Dodecenoyl-CoA	1,4-beta-D-Mannan	Coniferyl aldehyde
3-Dehydroshikimate	4-Acetamidobutanoate	2-Hydroxymuconate	D-Galactono-1,5-lactone
3-Ureidopropionate	4-Coumaroylshikimate	alpha-Isopropylmalate	D-Glucuronolactone
4-Coumaryl alcohol	6-Aminopenicillanate	2-Phenylacetamide	Dodecanoic acid
4-Guanidinobutanal	DNA 5-methylcytosine	3-Cyano-L-alanine	(Indol-3-yl)acetamide
Coniferyl aldehyde	L-Aspartyl-tRNA(Asp)	Butanoylphosphate	L-Formylkynurenine
D-Galactono-1,5-lactone	L-Glutamyl-tRNA(Glu)	Chenodeoxycholate	L-Prolyl-tRNA(Pro)
D-Glucuronolactone	L-Histidyl-tRNA(His)	O-Phospho-D-serine	N-Acetylputrescine
Dodecanoic acid	L-Threonyl-tRNA(Thr)	L-Seryl-tRNA(Ser)	N6-Acetyl-L-lysine
(Indol-3-yl)acetamide	Maltose 6'-phosphate	L-Valyl-tRNA(Val)	2-Succinylbenzoate
L-Formylkynurenine	N-Hydroxy-L-tyrosine	Methylmalonyl-CoA	Phosphatidylserine
L-Prolyl-tRNA(Pro)	gamma-Linolenoyl-CoA	Sucrose 6'-phosphate	1-(5-Phospho-D-ribosyl)-ATP
N-Acetylputrescine	(R,R)-Butane-2,3-diol	Tetradecanoyl-CoA	Phosphoribosyl-AMP
N6-Acetyl-L-lysine	(S,S)-Butane-2,3-diol	(R)-2-Methylmalate	3-Phosphonopyruvate
2-Succinylbenzoate	2,6-Dihydroxypyridine	2,4-Dichlorophenol	Benzene-1,2,4-triol
Phosphatidylserine	2-Hydroxyglutaryl-CoA	2-Hydroxyglutarate	L-Tyrosyl-tRNA(Tyr)
1-(5-Phospho-D-ribosyl)-ATP	2-Oxohept-3-enedioate	2-Isopropylmaleate	Long-chain acyl-CoA
Phosphoribosyl-AMP	4-Phospho-L-aspartate	3-Dehydroshikimate	Propanoyl phosphate
2,5-Didehydro-D-gluconate	5-Methylthio-D-ribose	3-Ureidopropionate	Sorbose 1-phosphate
3-Phosphonopyruvate	5-Phosphoribosylamine	4-Coumaryl alcohol	3-Dehydrosphinganine
Benzene-1,2,4-triol	Deacetylcephalosporin C	4-Guanidinobutanal	Indole-3-acetaldehyde oxime
L-Tyrosyl-tRNA(Tyr)	Glycerophosphodiester	Coniferyl aldehyde	3-cis-Dodecenoyl-CoA
Long-chain acyl-CoA	L-Cysteinyl-tRNA(Cys)	D-Galactono-1,5-lactone	4-Acetamidobutanoate
Propanoyl phosphate	L-Isoleucyl-tRNA(Ile)	D-Glucuronolactone	4-Coumaroylshikimate
Sorbose 1-phosphate	Nicotinamide-beta-riboside	Dodecanoic acid	6-Aminopenicillanate
3,5-Dichlorocatechol	2-Succinylbenzoyl-CoA	(Indol-3-yl)acetamide	DNA 5-methylcytosine
3-Dehydrosphinganine	Phosphonoacetaldehyde	L-Formylkynurenine	L-Aspartyl-tRNA(Asp)
Indole-3-acetaldehyde oxime	S-Methyl-L-methionine	L-Prolyl-tRNA(Pro)	L-Glutamyl-tRNA(Glu)
3-cis-Dodecenoyl-CoA	Shikimate 3-phosphate	N-Acetylputrescine	L-Histidyl-tRNA(His)
4-Acetamidobutanoate	1-Alkyl-2-acylglycerol	N6-Acetyl-L-lysine	L-Threonyl-tRNA(Thr)
4-Coumaroylshikimate	2-trans-Dodecenoyl-CoA	O-Phosphoprotamine	Maltose 6'-phosphate
6-Aminopenicillanate	3-Methylglutaconyl-CoA	2-Succinylbenzoate	N-Hydroxy-L-tyrosine
DNA 5-methylcytosine	3-Phosphonooxypyruvate	Phosphatidylserine	gamma-Linolenoyl-CoA
L-Aspartyl-tRNA(Asp)	Coproporphyrinogen III	1-(5-Phospho-D-ribosyl)-ATP	(R,R)-Butane-2,3-diol
L-Glutamyl-tRNA(Glu)	D-galacto-Hexodialdose	Phosphoribosyl-AMP	(S,S)-Butane-2,3-diol
L-Histidyl-tRNA(His)	L-2,4-Diaminobutanoate	2,5-Didehydro-D-gluconate	2,6-Dihydroxypyridine
L-Threonyl-tRNA(Thr)	L-Glutamyl 5-phosphate	3-Phosphonopyruvate	2-Hydroxyglutaryl-CoA
Maltose 6'-phosphate	L-xylo-Hexulonolactone	Benzene-1,2,4-triol	2-Oxohept-3-enedioate
N-Hydroxy-L-tyrosine	L-Xylulose 5-phosphate	L-Tyrosyl-tRNA(Tyr)	4-Phospho-L-aspartate
(R,R)-Butane-2,3-diol	N-Formylmethionyl-tRNA	Long-chain acyl-CoA	5-Methylthio-D-ribose
(S,S)-Butane-2,3-diol	N2-Succinyl-L-arginine	Propanoyl phosphate	5-Phosphoribosylamine
2-Hydroxyglutaryl-CoA	dTDP-L-rhamnose	Sorbose 1-phosphate	Deacetylcephalosporin C
2-Oxohept-3-enedioate	2-Amino-4-oxopentanoic acid	3,5-Dichlorocatechol	Glycerophosphodiester
4-Phospho-L-aspartate	Acylglycerone phosphate	3-Dehydrosphinganine	L-Cysteinyl-tRNA(Cys)
5-Methylthio-D-ribose	Aminoimidazole ribotide	Indole-3-acetaldehyde oxime	L-Isoleucyl-tRNA(Ile)
5-Phosphoribosylamine	D-Galactono-1,4-lactone	3-cis-Dodecenoyl-CoA	Nicotinamide-beta-riboside
Glycerophosphodiester	4-Phospho-D-erythronate	4-Acetamidobutanoate	2-Succinylbenzoyl-CoA
L-Cysteinyl-tRNA(Cys)	L-Asparaginyl-tRNA(Asn)	4-Coumaroylshikimate	Phosphonoacetaldehyde
L-Isoleucyl-tRNA(Ile)	N-(L-Arginino)succinate	6-Aminopenicillanate	Trypanothione disulfide
Nicotinamide-beta-riboside	N2-Succinyl-L-ornithine	DNA 5-methylcytosine	S-Methyl-L-methionine
2-Succinylbenzoyl-CoA	cis-4-Hydroxy-D-proline	L-Aspartyl-tRNA(Asp)	Shikimate 3-phosphate
Phosphonoacetaldehyde	(R)-S-Lactoylglutathione	L-Glutamyl-tRNA(Glu)	1-Alkyl-2-acylglycerol
S-Methyl-L-methionine	gamma-Oxalocrotonate	L-Histidyl-tRNA(His)	2-trans-Dodecenoyl-CoA
Shikimate 3-phosphate	2-Hydroxy-3-oxosuccinate	L-Threonyl-tRNA(Thr)	3-Methylglutaconyl-CoA
1-Alkyl-2-acylglycerol	Folinic acid	Maltose 6'-phosphate	3-Phosphonooxypyruvate
2-trans-Dodecenoyl-CoA	D-4'-Phosphopantothenate	N-Hydroxy-L-tyrosine	Coproporphyrinogen III
3,4-Dihydroxyphthalate	Indoleglycerol phosphate	(R,R)-Butane-2,3-diol	D-galacto-Hexodialdose
3-Methylglutaconyl-CoA	L-2-Amino-3-oxobutanoic acid	(S,S)-Butane-2,3-diol	L-2,4-Diaminobutanoate
3-Phosphonooxypyruvate	L-Phenylalanyl-tRNA(Phe)	2-Hydroxyglutaryl-CoA	L-Glutamyl 5-phosphate
6-Amino-2-oxohexanoate	L-Tryptophanyl-tRNA(Trp)	2-Oxohept-3-enedioate	L-xylo-Hexulonolactone
Coproporphyrinogen III	Magnesium protoporphyrin	4-Phospho-L-aspartate	L-Xylulose 5-phosphate
D-galacto-Hexodialdose	S-Ribosyl-L-homocysteine	5-Methylthio-D-ribose	N-Formylmethionyl-tRNA
L-2,4-Diaminobutanoate	omega-Hydroxy fatty acid	5-Phosphoribosylamine	N2-Succinyl-L-arginine
L-Glutamyl 5-phosphate	2-Aminoethylphosphonate	Glycerophosphodiester	dTDP-L-rhamnose
L-xylo-Hexulonolactone	(R)-3-Hydroxybutanoyl-CoA	L-Cysteinyl-tRNA(Cys)	2-Amino-4-oxopentanoic acid
L-Xylulose 5-phosphate	1-Pyrroline-2-carboxylate	L-Isoleucyl-tRNA(Ile)	Acylglycerone phosphate
N-Formylmethionyl-tRNA	2-Oxo-2,3-dihydrofuran-5-acetate	Nicotinamide-beta-riboside	Aminoimidazole ribotide
N2-Succinyl-L-arginine	4-Hydroxy-2-oxopentanoate	2-Succinylbenzoyl-CoA	D-Galactono-1,4-lactone
dTDP-L-rhamnose	L-threo-3-Methylaspartate	Phosphonoacetaldehyde	4-Phospho-D-erythronate
2-Amino-4-oxopentanoic acid	Monocarboxylic acid amide	S-Methyl-L-methionine	L-Asparaginyl-tRNA(Asn)
Acylglycerone phosphate	cis-3,4-Leucopelargonidin	Shikimate 3-phosphate	N-(L-Arginino)succinate
Aminoimidazole ribotide	1,4-Dihydroxy-2-naphthoate	1-Alkyl-2-acylglycerol	N2-Succinyl-L-ornithine
D-Galactono-1,4-lactone	4-Imidazolone-5-propanoate	2-trans-Dodecenoyl-CoA	Tetrachlorohydroquinone
4-Phospho-D-erythronate	6-Pyruvoyltetrahydropterin	3-Hydroxy-L-kynurenine	cis-4-Hydroxy-D-proline
L-Asparaginyl-tRNA(Asn)	1,2-Diacyl-3-beta-D-galactosyl-sn-glycerol	3-Methylglutaconyl-CoA	(R)-S-Lactoylglutathione
N-(L-Arginino)succinate	O-Alkylglycerone phosphate	3-Phosphonooxypyruvate	gamma-Oxalocrotonate
N2-Succinyl-L-ornithine	Quinolinate	5alpha-Cholestan-3-one	2-Hydroxy-3-oxosuccinate
Nucleoside 3'-phosphate	(5-L-Glutamyl)-L-amino acid	6-Amino-2-oxohexanoate	Folinic acid
cis-4-Hydroxy-D-proline	(S)-4-Amino-5-oxopentanoate	Coproporphyrinogen III	D-4'-Phosphopantothenate
(R)-S-Lactoylglutathione	Dopamine	D-galacto-Hexodialdose	Indoleglycerol phosphate
gamma-Oxalocrotonate	4-Hydroxyphenylacetaldehyde	L-2,4-Diaminobutanoate	L-2-Amino-3-oxobutanoic acid
2-Hydroxy-3-oxosuccinate	5-Guanidino-2-oxopentanoate	L-Glutamyl 5-phosphate	L-Phenylalanyl-tRNA(Phe)
Folinic acid	D-Tagatose 1,6-bisphosphate	L-xylo-Hexulonolactone	L-Tryptophanyl-tRNA(Trp)
D-4'-Phosphopantothenate	N6-(1,2-Dicarboxyethyl)-AMP	L-Xylulose 5-phosphate	Magnesium protoporphyrin
Indoleglycerol phosphate	2-Dehydro-3-deoxy-D-xylonate	N-Formylmethionyl-tRNA	S-Ribosyl-L-homocysteine
L-2-Amino-3-oxobutanoic acid	5'-Phosphoribosylglycinamide	N2-Succinyl-L-arginine	omega-Hydroxy fatty acid
L-Phenylalanyl-tRNA(Phe)	L-2-Amino-6-oxoheptanedioate	dTDP-L-rhamnose	2-Aminoethylphosphonate
L-Tryptophanyl-tRNA(Trp)	Phosphatidylglycerophosphate	2-Amino-4-oxopentanoic acid	(R)-3-Hydroxybutanoyl-CoA
S-Ribosyl-L-homocysteine	beta-L-Arabinose 1-phosphate	Acylglycerone phosphate	1-Pyrroline-2-carboxylate
omega-Hydroxy fatty acid	(S)-1-Pyrroline-5-carboxylate	Aminoimidazole ribotide	2-Oxo-2,3-dihydrofuran-5-acetate
2-Aminoethylphosphonate	2-Dehydro-3-deoxy-D-glucarate	D-Galactono-1,4-lactone	4-Hydroxy-2-oxopentanoate
(R)-3-Hydroxybutanoyl-CoA	Acetyl-[acyl-carrier protein]	4-Phospho-D-erythronate	L-threo-3-Methylaspartate
1-Pyrroline-2-carboxylate	N6-Acetyl-N6-hydroxy-L-lysine	L-Asparaginyl-tRNA(Asn)	Monocarboxylic acid amide
3-Chloro-cis,cis-muconate	1-Alkyl-sn-glycero-3-phosphate	N-(L-Arginino)succinate	cis-3,4-Leucopelargonidin
2-Oxo-2,3-dihydrofuran-5-acetate	2,3,4,5-Tetrahydrodipicolinate	N2-Succinyl-L-ornithine	1,4-Dihydroxy-2-naphthoate
4-Hydroxy-2-oxopentanoate	(Z)-But-1-ene-1,2,4-tricarboxylate	cis-4-Hydroxy-D-proline	4-Imidazolone-5-propanoate
L-threo-3-Methylaspartate	1D-myo-Inositol 3-phosphate	(R)-S-Lactoylglutathione	6-Pyruvoyltetrahydropterin
Monocarboxylic acid amide	1-Phospho-alpha-D-galacturonate	gamma-Oxalocrotonate	1,2-Diacyl-3-beta-D-galactosyl-sn-glycerol
cis-3,4-Leucopelargonidin	2,3-Dihydroxy-3-methylbutanoate	2-Hydroxy-3-oxosuccinate	O-Alkylglycerone phosphate
1,4-Dihydroxy-2-naphthoate	3,4-Dihydroxyphenylacetaldehyde	Folinic acid	Quinolinate
4-Imidazolone-5-propanoate	3-D-Glucosyl-1,2-diacylglycerol	D-4'-Phosphopantothenate	(5-L-Glutamyl)-L-amino acid
6-Pyruvoyltetrahydropterin	5-Amino-4-imidazolecarboxyamide	Indoleglycerol phosphate	(S)-4-Amino-5-oxopentanoate
1,2-Diacyl-3-beta-D-galactosyl-sn-glycerol	5-Carboxy-2-oxohept-3-enedioate	L-2-Amino-3-oxobutanoic acid	Dopamine
O-Alkylglycerone phosphate	5-Dehydro-4-deoxy-D-glucuronate	L-Phenylalanyl-tRNA(Phe)	4-Hydroxyphenylacetaldehyde
Quinolinate	L-2-Aminoadipate 6-semialdehyde	L-Tryptophanyl-tRNA(Trp)	5-Guanidino-2-oxopentanoate
(5-L-Glutamyl)-L-amino acid	Octadecanoyl-[acyl-carrier protein]	S-Ribosyl-L-homocysteine	D-Tagatose 1,6-bisphosphate
(S)-4-Amino-5-oxopentanoate	UDP-4-dehydro-6-deoxy-D-glucose	omega-Hydroxy fatty acid	N6-(1,2-Dicarboxyethyl)-AMP
Dopamine	2,5-Dihydro-5-oxofuran-2-acetate	2-Aminoethylphosphonate	2-Dehydro-3-deoxy-D-xylonate
4-Hydroxyphenylacetaldehyde	N-Acetyl-L-glutamate 5-phosphate	(R)-3-Hydroxybutanoyl-CoA	5'-Phosphoribosylglycinamide
5-Guanidino-2-oxopentanoate	cis-Dec-3-enoyl-[acp]	1-Pyrroline-2-carboxylate	L-2-Amino-6-oxoheptanedioate
D-Tagatose 1,6-bisphosphate	3-Hydroxy-3-methyl-2-oxobutanoic acid	3-Chloro-cis,cis-muconate	Phosphatidylglycerophosphate
N6-(1,2-Dicarboxyethyl)-AMP	5-Carboxymethyl-2-hydroxymuconate	2-Oxo-2,3-dihydrofuran-5-acetate	beta-L-Arabinose 1-phosphate
Substituted beta-amino acid	S-Methyl-5-thio-D-ribose 1-phosphate	4-Hydroxy-2-oxopentanoate	(S)-1-Pyrroline-5-carboxylate
2-Dehydro-3-deoxy-D-xylonate	3',5'-Cyclic nucleotide	L-threo-3-Methylaspartate	2-Dehydro-3-deoxy-D-glucarate
5'-Phosphoribosylglycinamide	trans-1,2-Dihydrobenzene-1,2-diol	Monocarboxylic acid amide	3,5-Dibromo-4-hydroxybenzoate
D-Glucosyllipopolysaccharide	(Z)-But-2-ene-1,2,3-tricarboxylate	cis-3,4-Leucopelargonidin	Acetyl-[acyl-carrier protein]
L-2-Amino-6-oxoheptanedioate	1-Acyl-sn-glycero-3-phosphocholine	1,4-Dihydroxy-2-naphthoate	N6-Acetyl-N6-hydroxy-L-lysine
Phosphatidylglycerophosphate	2-Acyl-sn-glycero-3-phosphocholine	2-Pyrone-4,6-dicarboxylate	1-Alkyl-sn-glycero-3-phosphate
beta-L-Arabinose 1-phosphate	(2S)-2-Isopropyl-3-oxosuccinate	4-Imidazolone-5-propanoate	2,3,4,5-Tetrahydrodipicolinate
(S)-1-Pyrroline-5-carboxylate	But-2-enoyl-[acyl-carrier protein]	5alpha-Pregnane-3,20-dione	(Z)-But-1-ene-1,2,4-tricarboxylate
2,4-Dichloro-cis,cis-muconate	6-(alpha-D-Glucosaminyl)-1-phosphatidyl-1D-myo-inositol	6-Pyruvoyltetrahydropterin	1D-myo-Inositol 3-phosphate
2-Dehydro-3-deoxy-D-glucarate	N-Acetyl-D-mannosamine 6-phosphate	1,2-Diacyl-3-beta-D-galactosyl-sn-glycerol	1-Phospho-alpha-D-galacturonate
Acetyl-[acyl-carrier protein]	(R)-2,3-Dihydroxy-3-methylbutanoate	O-Alkylglycerone phosphate	2,3-Dihydroxy-3-methylbutanoate
N6-Acetyl-N6-hydroxy-L-lysine	L-1-Pyrroline-3-hydroxy-5-carboxylate	Quinolinate	3,4-Dihydroxyphenylacetaldehyde
1-Alkyl-sn-glycero-3-phosphate	1-Pyrroline-4-hydroxy-2-carboxylate	(5-L-Glutamyl)-L-amino acid	3-D-Glucosyl-1,2-diacylglycerol
2,3,4,5-Tetrahydrodipicolinate	3D-(3,5/4)-Trihydroxycyclohexane-1,2-dione	(S)-4-Amino-5-oxopentanoate	5-Amino-4-imidazolecarboxyamide
2-Dehydro-3-deoxy-L-rhamnonate	CDP-4-dehydro-3,6-dideoxy-D-glucose	Dopamine	5-Carboxy-2-oxohept-3-enedioate
(Z)-But-1-ene-1,2,4-tricarboxylate	D-myo-Inositol 1,2-cyclic phosphate	4-Hydroxyphenylacetaldehyde	5-Dehydro-4-deoxy-D-glucuronate
1D-myo-Inositol 3-phosphate	N-(5-Phospho-D-ribosyl)anthranilate	5-Guanidino-2-oxopentanoate	L-2-Aminoadipate 6-semialdehyde
1-Phospho-alpha-D-galacturonate	Phosphatidyl-N-dimethylethanolamine	D-Tagatose 1,6-bisphosphate	Octadecanoyl-[acyl-carrier protein]
2,3-Dihydroxy-3-methylbutanoate	delta-1-Pyrroline-5-carboxylate	N6-(1,2-Dicarboxyethyl)-AMP	UDP-4-dehydro-6-deoxy-D-glucose
3,4-Dihydroxyphenylacetaldehyde	6,7-Dimethyl-8-(D-ribityl)lumazine	Substituted beta-amino acid	2,5-Dihydro-5-oxofuran-2-acetate
3-(2,3-Dihydroxyphenyl)propanoate	L-Malyl-CoA	2-Aminomuconate semialdehyde	N-Acetyl-L-glutamate 5-phosphate
3-D-Glucosyl-1,2-diacylglycerol	(4S)-4,6-Dihydroxy-2,5-dioxohexanoate	2-Dehydro-3-deoxy-D-xylonate	cis-Dec-3-enoyl-[acp]
5-Amino-4-imidazolecarboxyamide	(E)-4-Hydroxyphenylacetaldehyde-oxime	5'-Phosphoribosylglycinamide	3-Hydroxy-3-methyl-2-oxobutanoic acid
5-Carboxy-2-oxohept-3-enedioate	(R)-4'-Phosphopantothenoyl-L-cysteine	D-Glucosyllipopolysaccharide	5-Carboxymethyl-2-hydroxymuconate
5-Dehydro-4-deoxy-D-glucuronate	(Z)-4-Hydroxyphenylacetaldehyde oxime	L-2-Amino-6-oxoheptanedioate	S-Methyl-5-thio-D-ribose 1-phosphate
L-2-Aminoadipate 6-semialdehyde	(2R,3S)-3-Isopropylmalate	Phosphatidylglycerophosphate	3',5'-Cyclic nucleotide
UDP-4-dehydro-6-deoxy-D-glucose	N-Succinyl-LL-2,6-diaminoheptanedioate	beta-L-Arabinose 1-phosphate	trans-1,2-Dihydrobenzene-1,2-diol
2,5-Dihydro-5-oxofuran-2-acetate	1-Acyl-sn-glycero-3-phosphoethanolamine	(S)-1-Pyrroline-5-carboxylate	(Z)-But-2-ene-1,2,3-tricarboxylate
3-Methyl-cis,cis-hexadienedioate	2-Dehydro-3-deoxy-6-phospho-D-gluconate	2,4-Dichloro-cis,cis-muconate	1-Acyl-sn-glycero-3-phosphocholine
D-1-Aminopropan-2-ol O-phosphate	3-O-Methylquercetin	2-Dehydro-3-deoxy-D-glucarate	2-Acyl-sn-glycero-3-phosphocholine
N-Acetyl-L-glutamate 5-phosphate	5-Amino-6-(5'-phospho-D-ribitylamino)uracil	Acetyl-[acyl-carrier protein]	(2S)-2-Isopropyl-3-oxosuccinate
cis-Dec-3-enoyl-[acp]	N-Succinyl-2-L-amino-6-oxoheptanedioate	N6-Acetyl-N6-hydroxy-L-lysine	But-2-enoyl-[acyl-carrier protein]
3-Hydroxy-3-methyl-2-oxobutanoic acid	1-Alkyl-2-acylglycerophosphoethanolamine	1-Alkyl-sn-glycero-3-phosphate	6-(alpha-D-Glucosaminyl)-1-phosphatidyl-1D-myo-inositol
5-Carboxymethyl-2-hydroxymuconate	4-Carboxy-2-hydroxymuconate semialdehyde	2,3,4,5-Tetrahydrodipicolinate	N-Acetyl-D-mannosamine 6-phosphate
S-Methyl-5-thio-D-ribose 1-phosphate	Guanosine 3'-diphosphate 5'-triphosphate	(Z)-But-1-ene-1,2,4-tricarboxylate	O-D-Alanyl-poly(ribitol phosphate)
3',5'-Cyclic nucleotide	N-Acetyl-alpha-D-glucosamine 1-phosphate	1D-myo-Inositol 3-phosphate	(R)-2,3-Dihydroxy-3-methylbutanoate
trans-1,2-Dihydrobenzene-1,2-diol	trans,trans-2,3,4,5-Tetradehydroacyl-CoA	1-Phospho-alpha-D-galacturonate	L-1-Pyrroline-3-hydroxy-5-carboxylate
(Z)-But-2-ene-1,2,3-tricarboxylate	6-Phospho-beta-D-glucosyl-(1,4)-D-glucose	2,3-Dihydroxy-3-methylbutanoate	1-Pyrroline-4-hydroxy-2-carboxylate
1-Acyl-sn-glycero-3-phosphocholine	Magnesium protoporphyrin monomethyl ester	3,4-Dihydroxyphenylacetaldehyde	3D-(3,5/4)-Trihydroxycyclohexane-1,2-dione
2-Acyl-sn-glycero-3-phosphocholine	(R)-3-((R)-3-Hydroxybutanoyloxy)butanoate	3-(2,3-Dihydroxyphenyl)propanoate	CDP-4-dehydro-3,6-dideoxy-D-glucose
(2S)-2-Isopropyl-3-oxosuccinate	1-Phosphatidyl-1D-myo-inositol 3-phosphate	3-D-Glucosyl-1,2-diacylglycerol	D-myo-Inositol 1,2-cyclic phosphate
5-Fluorodeoxyuridine monophosphate	(4R,5S)-4,5,6-Trihydroxy-2,3-dioxohexanoate	5-Amino-4-imidazolecarboxyamide	N-(5-Phospho-D-ribosyl)anthranilate
But-2-enoyl-[acyl-carrier protein]	S-Methyl-5-thio-D-ribulose 1-phosphate	5-Carboxy-2-oxohept-3-enedioate	Phosphatidyl-N-dimethylethanolamine
6-(alpha-D-Glucosaminyl)-1-phosphatidyl-1D-myo-inositol	(2S,3R)-3-Hydroxybutane-1,2,3-tricarboxylate	5-Dehydro-4-deoxy-D-glucuronate	delta-1-Pyrroline-5-carboxylate
N-Acetyl-D-mannosamine 6-phosphate	(3R)-3-Hydroxybutanoyl-[acyl-carrier protein]	L-2-Aminoadipate 6-semialdehyde	6,7-Dimethyl-8-(D-ribityl)lumazine
(R)-2,3-Dihydroxy-3-methylbutanoate	(3R)-3-Hydroxydecanoyl-[acyl-carrier protein]	UDP-4-dehydro-6-deoxy-D-glucose	L-Malyl-CoA
L-1-Pyrroline-3-hydroxy-5-carboxylate	(3R)-3-Hydroxyoctanoyl-[acyl-carrier protein]	2,5-Dihydro-5-oxofuran-2-acetate	(4S)-4,6-Dihydroxy-2,5-dioxohexanoate
1-Pyrroline-4-hydroxy-2-carboxylate	UDP-N-acetyl-3-(1-carboxyvinyl)-D-glucosamine	3-Methyl-cis,cis-hexadienedioate	(E)-4-Hydroxyphenylacetaldehyde-oxime
3D-(3,5/4)-Trihydroxycyclohexane-1,2-dione	(3R)-3-Hydroxypalmitoyl-[acyl-carrier protein]	4-Carboxy-4-hydroxy-2-oxoadipate	(R)-4'-Phosphopantothenoyl-L-cysteine
CDP-4-dehydro-3,6-dideoxy-D-glucose	1,6-Dihydroxycyclohexa-2,4-diene-1-carboxylate	CMP-3-deoxy-D-manno-octulosonate	(Z)-4-Hydroxyphenylacetaldehyde oxime
D-myo-Inositol 1,2-cyclic phosphate	1-Phosphatidyl-D-myo-inositol 4,5-bisphosphate	N-Acetyl-L-glutamate 5-phosphate	(2R,3S)-3-Isopropylmalate
N-(5-Phospho-D-ribosyl)anthranilate	2-Hydroxy-5-carboxymethylmuconate semialdehyde	cis-Dec-3-enoyl-[acp]	N-Succinyl-LL-2,6-diaminoheptanedioate
Phosphatidyl-N-dimethylethanolamine	UDP-2,3-bis(3-hydroxytetradecanoyl)glucosamine	3-Hydroxy-3-methyl-2-oxobutanoic acid	1-Acyl-sn-glycero-3-phosphoethanolamine
1-Organyl-2-lyso-sn-glycero-3-phosphocholine	D-erythro-1-(Imidazol-4-yl)glycerol 3-phosphate	5-Carboxymethyl-2-hydroxymuconate	2-Dehydro-3-deoxy-6-phospho-D-gluconate
delta-1-Pyrroline-5-carboxylate	(9Z,15Z)-(13S)-12,13-Epoxyoctadeca-9,11,15-trienoic acid	S-Methyl-5-thio-D-ribose 1-phosphate	3-O-Methylquercetin
6,7-Dimethyl-8-(D-ribityl)lumazine	1-(5'-Phosphoribosyl)-5-amino-4-imidazolecarboxamide	3',5'-Cyclic nucleotide	5-Amino-6-(5'-phospho-D-ribitylamino)uracil
L-Malyl-CoA	(3R)-3-Hydroxytetradecanoyl-[acyl-carrier protein]	trans-1,2-Dihydrobenzene-1,2-diol	N-Succinyl-2-L-amino-6-oxoheptanedioate
(4S)-4,6-Dihydroxy-2,5-dioxohexanoate	2-Dehydro-3-deoxy-D-arabino-heptonate 7-phosphate	(Z)-But-2-ene-1,2,3-tricarboxylate	1-Alkyl-2-acylglycerophosphoethanolamine
(E)-4-Hydroxyphenylacetaldehyde-oxime	(7R)-7-(5-Carboxy-5-oxopentanoyl)aminocephalosporinate	1-Acyl-sn-glycero-3-phosphocholine	4-Carboxy-2-hydroxymuconate semialdehyde
(R)-4'-Phosphopantothenoyl-L-cysteine	(9Z,11E)-(13S)-13-Hydroperoxyoctadeca-9,11-dienoic acid	2-Acyl-sn-glycero-3-phosphocholine	Guanosine 3'-diphosphate 5'-triphosphate
(Z)-4-Hydroxyphenylacetaldehyde oxime	5-Amino-6-(1-D-ribitylamino)uracil	(2S)-2-Isopropyl-3-oxosuccinate	N-Acetyl-alpha-D-glucosamine 1-phosphate
Etiocholanolone	1-(5'-Phosphoribosyl)-5-formamido-4-imidazolecarboxamide	5-Fluorodeoxyuridine monophosphate	trans,trans-2,3,4,5-Tetradehydroacyl-CoA
N6-Acetyl-LL-2,6-diaminoheptanedioate	UDP-3-O-(3-hydroxytetradecanoyl)-N-acetylglucosamine	But-2-enoyl-[acyl-carrier protein]	6-Phospho-beta-D-glucosyl-(1,4)-D-glucose
(2R,3S)-3-Isopropylmalate	(15S)-15-Hydroxy-5,8,11-cis-13-trans-eicosatetraenoate	6-(alpha-D-Glucosaminyl)-1-phosphatidyl-1D-myo-inositol	Magnesium protoporphyrin monomethyl ester
Carboxybiotin-carboxyl-carrier protein	1-(5-Phospho-D-ribosyl)-5-amino-4-imidazolecarboxylate	N-Acetyl-D-mannosamine 6-phosphate	(R)-3-((R)-3-Hydroxybutanoyloxy)butanoate
N-Succinyl-LL-2,6-diaminoheptanedioate	13(S)-HPOT	(R)-2,3-Dihydroxy-3-methylbutanoate	1-Phosphatidyl-1D-myo-inositol 3-phosphate
cis-4-Carboxymethylenebut-2-en-4-olide	2-Amino-7,8-dihydro-4-hydroxy-6-(diphosphooxymethyl)pteridine	L-1-Pyrroline-3-hydroxy-5-carboxylate	(4R,5S)-4,5,6-Trihydroxy-2,3-dioxohexanoate
1-Acyl-sn-glycero-3-phosphoethanolamine	Oligosaccharide with 4-deoxy-alpha-D-gluc-4-enuronosyl group	1-Pyrroline-4-hydroxy-2-carboxylate	S-Methyl-5-thio-D-ribulose 1-phosphate
2-Dehydro-3-deoxy-6-phospho-D-gluconate	1-(5'-Phosphoribosyl)-5-amino-4-(N-succinocarboxamide)-imidazole	3D-(3,5/4)-Trihydroxycyclohexane-1,2-dione	(2S,3R)-3-Hydroxybutane-1,2,3-tricarboxylate
3-O-Methylquercetin	Lipid X	CDP-4-dehydro-3,6-dideoxy-D-glucose	(3R)-3-Hydroxybutanoyl-[acyl-carrier protein]
5-Amino-6-(5'-phospho-D-ribitylamino)uracil	2-Amino-4-hydroxy-6-(D-erythro-1,2,3-trihydroxypropyl)-7,8-dihydropteridine	D-myo-Inositol 1,2-cyclic phosphate	(3R)-3-Hydroxydecanoyl-[acyl-carrier protein]
N-Succinyl-2-L-amino-6-oxoheptanedioate	UDP-N-acetylmuramoyl-L-alanyl-D-gamma-glutamyl-meso-2,6-diaminopimelate	N-(5-Phospho-D-ribosyl)anthranilate	(3R)-3-Hydroxyoctanoyl-[acyl-carrier protein]
1-Alkyl-2-acylglycerophosphoethanolamine	UDP-N-acetylmuramoyl-L-alanyl-D-glutamyl-6-carboxy-L-lysyl-D-alanyl-D-alanine	Phosphatidyl-N-dimethylethanolamine	UDP-N-acetyl-3-(1-carboxyvinyl)-D-glucosamine
2-Hydroxy-6-oxonona-2,4-diene-1,9-dioate	7,8-Dihydroneopterin 3'-triphosphate	1-Organyl-2-lyso-sn-glycero-3-phosphocholine	(3R)-3-Hydroxypalmitoyl-[acyl-carrier protein]
4-Carboxy-2-hydroxymuconate semialdehyde	5-(5-Phospho-D-ribosylaminoformimino)-1-(5-phosphoribosyl)-imidazole-4-carboxamide	delta-1-Pyrroline-5-carboxylate	1,6-Dihydroxycyclohexa-2,4-diene-1-carboxylate
Guanosine 3'-diphosphate 5'-triphosphate	N-(5'-Phospho-D-1'-ribulosylformimino)-5-amino-1-(5''-phospho-D-ribosyl)-4-imidazolecarboxamide	(1E,3E)-4-Hydroxybuta-1,3-diene-1,2,4-tricarboxylate	1-Phosphatidyl-D-myo-inositol 4,5-bisphosphate
N-Acetyl-alpha-D-glucosamine 1-phosphate	2,3,2'3'-Tetrakis(3-hydroxytetradecanoyl)-D-glucosaminyl-1,6-beta-D-glucosamine 1,4'-bisphosphate	6,7-Dimethyl-8-(D-ribityl)lumazine	2-Hydroxy-5-carboxymethylmuconate semialdehyde
Protein C-terminal S-farnesyl-L-cysteine	Lipid A disaccharide	L-Malyl-CoA	6-Thioinosine-5'-monophosphate
trans,trans-2,3,4,5-Tetradehydroacyl-CoA	trans-3-Enoyl-CoA	(4S)-4,6-Dihydroxy-2,5-dioxohexanoate	UDP-2,3-bis(3-hydroxytetradecanoyl)glucosamine
2-Chloro-2,5-dihydro-5-oxofuran-2-acetate	3-Ureidoisobutyrate	(E)-4-Hydroxyphenylacetaldehyde-oxime	D-erythro-1-(Imidazol-4-yl)glycerol 3-phosphate
6-Phospho-beta-D-glucosyl-(1,4)-D-glucose	alpha-Hydroxy fatty acid	(R)-4'-Phosphopantothenoyl-L-cysteine	(9Z,15Z)-(13S)-12,13-Epoxyoctadeca-9,11,15-trienoic acid
(R)-3-((R)-3-Hydroxybutanoyloxy)butanoate	3-Hydroxybutanoyl-CoA	(Z)-4-Hydroxyphenylacetaldehyde oxime	1-(5'-Phosphoribosyl)-5-amino-4-imidazolecarboxamide
1-Phosphatidyl-1D-myo-inositol 3-phosphate	4-(beta-Acetylaminoethyl)imidazole	Etiocholanolone	(3R)-3-Hydroxytetradecanoyl-[acyl-carrier protein]
3-Methylmuconolactone	3-Aminoisobutyric acid	N6-Acetyl-LL-2,6-diaminoheptanedioate	2-Dehydro-3-deoxy-D-arabino-heptonate 7-phosphate
4-Methylmuconolactone	2-Amino-5-oxocyclohex-1-enecarbonyl-CoA	2-Amino-3-carboxymuconate semialdehyde	(7R)-7-(5-Carboxy-5-oxopentanoyl)aminocephalosporinate
(4R,5S)-4,5,6-Trihydroxy-2,3-dioxohexanoate	alpha-Amino acid	(2R,3S)-3-Isopropylmalate	(9Z,11E)-(13S)-13-Hydroperoxyoctadeca-9,11-dienoic acid
S-Methyl-5-thio-D-ribulose 1-phosphate	Dodecanoyl-[acyl-carrier protein]	Carboxybiotin-carboxyl-carrier protein	5-Amino-6-(1-D-ribitylamino)uracil
(2S,3R)-3-Hydroxybutane-1,2,3-tricarboxylate	Hydroxyacetone	N-Succinyl-LL-2,6-diaminoheptanedioate	1-(5'-Phosphoribosyl)-5-formamido-4-imidazolecarboxamide
2-Acetyl-1-alkyl-sn-glycero-3-phosphocholine	(S)-3-Hydroxyhexadecanoyl-CoA	cis-4-Carboxymethylenebut-2-en-4-olide	UDP-3-O-(3-hydroxytetradecanoyl)-N-acetylglucosamine
(3R)-3-Hydroxybutanoyl-[acyl-carrier protein]	3-Oxopalmitoyl-CoA	(1E)-4-Oxobut-1-ene-1,2,4-tricarboxylate	(15S)-15-Hydroxy-5,8,11-cis-13-trans-eicosatetraenoate
(3R)-3-Hydroxydecanoyl-[acyl-carrier protein]	(S)-3-Hydroxytetradecanoyl-CoA	1-Acyl-sn-glycero-3-phosphoethanolamine	1-(5-Phospho-D-ribosyl)-5-amino-4-imidazolecarboxylate
(3R)-3-Hydroxyoctanoyl-[acyl-carrier protein]	3-Oxotetradecanoyl-CoA	2-Dehydro-3-deoxy-6-phospho-D-gluconate	13(S)-HPOT
UDP-N-acetyl-3-(1-carboxyvinyl)-D-glucosamine	(S)-3-Hydroxydodecanoyl-CoA	3-O-Methylquercetin	2-Amino-7,8-dihydro-4-hydroxy-6-(diphosphooxymethyl)pteridine
(3R)-3-Hydroxypalmitoyl-[acyl-carrier protein]	3-Oxododecanoyl-CoA	5-Amino-6-(5'-phospho-D-ribitylamino)uracil	Oligosaccharide with 4-deoxy-alpha-D-gluc-4-enuronosyl group
1-Phosphatidyl-D-myo-inositol 4,5-bisphosphate	(S)-Hydroxydecanoyl-CoA	N-Succinyl-2-L-amino-6-oxoheptanedioate	1-(5'-Phosphoribosyl)-5-amino-4-(N-succinocarboxamide)-imidazole
2-Hydroxy-5-carboxymethylmuconate semialdehyde	3-Oxodecanoyl-CoA	1-Alkyl-2-acylglycerophosphoethanolamine	Lipid X
6-Thioinosine-5'-monophosphate	(S)-3-Hydroxyoctanoyl-CoA	3-Deoxy-D-manno-octulosonate 8-phosphate	2-Amino-4-hydroxy-6-(D-erythro-1,2,3-trihydroxypropyl)-7,8-dihydropteridine
UDP-2,3-bis(3-hydroxytetradecanoyl)glucosamine	3-Oxooctanoyl-CoA	2-Hydroxy-6-oxonona-2,4-diene-1,9-dioate	UDP-N-acetylmuramoyl-L-alanyl-D-gamma-glutamyl-meso-2,6-diaminopimelate
D-erythro-1-(Imidazol-4-yl)glycerol 3-phosphate	(S)-Hydroxyhexanoyl-CoA	4-Carboxy-2-hydroxymuconate semialdehyde	UDP-N-acetylmuramoyl-L-alanyl-D-glutamyl-6-carboxy-L-lysyl-D-alanyl-D-alanine
(9Z,15Z)-(13S)-12,13-Epoxyoctadeca-9,11,15-trienoic acid	3-Oxohexanoyl-CoA	Guanosine 3'-diphosphate 5'-triphosphate	7,8-Dihydroneopterin 3'-triphosphate
1-(5'-Phosphoribosyl)-5-amino-4-imidazolecarboxamide	Hexanoyl-CoA	N-Acetyl-alpha-D-glucosamine 1-phosphate	5-(5-Phospho-D-ribosylaminoformimino)-1-(5-phosphoribosyl)-imidazole-4-carboxamide
(3R)-3-Hydroxytetradecanoyl-[acyl-carrier protein]	trans-Hex-2-enoyl-CoA	trans,trans-2,3,4,5-Tetradehydroacyl-CoA	N-(5'-Phospho-D-1'-ribulosylformimino)-5-amino-1-(5''-phospho-D-ribosyl)-4-imidazolecarboxamide
2-Dehydro-3-deoxy-D-arabino-heptonate 7-phosphate	trans-Hexadec-2-enoyl-CoA	2-Chloro-2,5-dihydro-5-oxofuran-2-acetate	2,3,2'3'-Tetrakis(3-hydroxytetradecanoyl)-D-glucosaminyl-1,6-beta-D-glucosamine 1,4'-bisphosphate
(9Z,11E)-(13S)-13-Hydroperoxyoctadeca-9,11-dienoic acid	trans-Tetradec-2-enoyl-CoA	6-Phospho-beta-D-glucosyl-(1,4)-D-glucose	Lipid A disaccharide
5-Amino-6-(1-D-ribitylamino)uracil	Decanoyl-CoA	(R)-3-((R)-3-Hydroxybutanoyloxy)butanoate	trans-3-Enoyl-CoA
1-(5'-Phosphoribosyl)-5-formamido-4-imidazolecarboxamide	trans-Dec-2-enoyl-CoA	1-Phosphatidyl-1D-myo-inositol 3-phosphate	3-Ureidoisobutyrate
UDP-3-O-(3-hydroxytetradecanoyl)-N-acetylglucosamine	trans-Oct-2-enoyl-CoA	3-Methylmuconolactone	alpha-Hydroxy fatty acid
(15S)-15-Hydroxy-5,8,11-cis-13-trans-eicosatetraenoate	Phenethylamine	4-Methylmuconolactone	3-Hydroxybutanoyl-CoA
1-(5-Phospho-D-ribosyl)-5-amino-4-imidazolecarboxylate	4-Hydroxyphenylacetyl-CoA	(4R,5S)-4,5,6-Trihydroxy-2,3-dioxohexanoate	4-(beta-Acetylaminoethyl)imidazole
N1-(5-Phospho-alpha-D-ribosyl)-5,6-dimethylbenzimidazole	beta-D-Fructose 6-phosphate	S-Methyl-5-thio-D-ribulose 1-phosphate	(beta-D-Mannuronate)n
13(S)-HPOT	e-	(2S,3R)-3-Hydroxybutane-1,2,3-tricarboxylate	3-Aminoisobutyric acid
2-Amino-7,8-dihydro-4-hydroxy-6-(diphosphooxymethyl)pteridine	Diimine	2-Acetyl-1-alkyl-sn-glycero-3-phosphocholine	2-Amino-5-oxocyclohex-1-enecarbonyl-CoA
Oligosaccharide with 4-deoxy-alpha-D-gluc-4-enuronosyl group	Hydrazine	(3R)-3-Hydroxybutanoyl-[acyl-carrier protein]	alpha-Amino acid
1-(5'-Phosphoribosyl)-5-amino-4-(N-succinocarboxamide)-imidazole	beta-D-Fructose 1,6-bisphosphate	(3R)-3-Hydroxydecanoyl-[acyl-carrier protein]	Dodecanoyl-[acyl-carrier protein]
Lipid X	Oxalosuccinate	(3R)-3-Hydroxyoctanoyl-[acyl-carrier protein]	Hydroxyacetone
2-Amino-4-hydroxy-6-(D-erythro-1,2,3-trihydroxypropyl)-7,8-dihydropteridine	Sedoheptulose 7-phosphate	UDP-N-acetyl-3-(1-carboxyvinyl)-D-glucosamine	(S)-3-Hydroxyhexadecanoyl-CoA
UDP-N-acetylmuramoyl-L-alanyl-D-gamma-glutamyl-meso-2,6-diaminopimelate	D-Glucuronate 1-phosphate	(3R)-3-Hydroxypalmitoyl-[acyl-carrier protein]	3-Oxopalmitoyl-CoA
UDP-N-acetylmuramoyl-L-alanyl-D-glutamyl-6-carboxy-L-lysyl-D-alanyl-D-alanine	Lactose 6-phosphate	1-Phosphatidyl-D-myo-inositol 4,5-bisphosphate	(S)-3-Hydroxytetradecanoyl-CoA
7,8-Dihydroneopterin 3'-triphosphate	Melibiitol	2-Hydroxy-5-carboxymethylmuconate semialdehyde	3-Oxotetradecanoyl-CoA
5-(5-Phospho-D-ribosylaminoformimino)-1-(5-phosphoribosyl)-imidazole-4-carboxamide	Epimelibiose	6-Thioinosine-5'-monophosphate	(S)-3-Hydroxydodecanoyl-CoA
N-(5'-Phospho-D-1'-ribulosylformimino)-5-amino-1-(5''-phospho-D-ribosyl)-4-imidazolecarboxamide	3-beta-D-Galactosyl-sn-glycerol	UDP-2,3-bis(3-hydroxytetradecanoyl)glucosamine	3-Oxododecanoyl-CoA
2,3,2'3'-Tetrakis(3-hydroxytetradecanoyl)-D-glucosaminyl-1,6-beta-D-glucosamine 1,4'-bisphosphate	5-Hydroxy-2,4-dioxopentanoate	D-erythro-1-(Imidazol-4-yl)glycerol 3-phosphate	(S)-Hydroxydecanoyl-CoA
Lipid A disaccharide	L-Xylonate	(9Z,15Z)-(13S)-12,13-Epoxyoctadeca-9,11,15-trienoic acid	3-Oxodecanoyl-CoA
trans-3-Enoyl-CoA	L-Lyxonate	1-(5'-Phosphoribosyl)-5-amino-4-imidazolecarboxamide	(S)-3-Hydroxyoctanoyl-CoA
3-Ureidoisobutyrate	Dehydroascorbate	(3R)-3-Hydroxytetradecanoyl-[acyl-carrier protein]	3-Oxooctanoyl-CoA
alpha-Hydroxy fatty acid	Deoxyinosine	2-Dehydro-3-deoxy-D-arabino-heptonate 7-phosphate	(S)-Hydroxyhexanoyl-CoA
3-Hydroxybutanoyl-CoA	L-Allothreonine	(9Z,11E)-(13S)-13-Hydroperoxyoctadeca-9,11-dienoic acid	3-Oxohexanoyl-CoA
4-(beta-Acetylaminoethyl)imidazole	S-Glutathionyl-L-cysteine	5-Amino-6-(1-D-ribitylamino)uracil	Hexanoyl-CoA
(beta-D-Mannuronate)n	3-Sulfopyruvate	1-(5'-Phosphoribosyl)-5-formamido-4-imidazolecarboxamide	trans-Hex-2-enoyl-CoA
3-Aminoisobutyric acid	Oxaloglutarate	UDP-3-O-(3-hydroxytetradecanoyl)-N-acetylglucosamine	trans-Hexadec-2-enoyl-CoA
2-Amino-5-oxocyclohex-1-enecarbonyl-CoA	Penicillin G	(15S)-15-Hydroxy-5,8,11-cis-13-trans-eicosatetraenoate	trans-Tetradec-2-enoyl-CoA
alpha-Amino acid	delta-(L-2-Aminoadipyl)-L-cysteinyl-D-valine	1-(5-Phospho-D-ribosyl)-5-amino-4-imidazolecarboxylate	Decanoyl-CoA
1-Radyl-2-acyl-sn-glycero-3-phosphocholine	Isopenicillin N	13(S)-HPOT	trans-Dec-2-enoyl-CoA
Dodecanoyl-[acyl-carrier protein]	L-2-Aminoadipate adenylate	2-Amino-7,8-dihydro-4-hydroxy-6-(diphosphooxymethyl)pteridine	trans-Oct-2-enoyl-CoA
Hydroxyacetone	Hydantoin-5-propionate	Oligosaccharide with 4-deoxy-alpha-D-gluc-4-enuronosyl group	Chlorophyll a
(S)-3-Hydroxyhexadecanoyl-CoA	3-Methoxy-4-hydroxyphenylacetaldehyde	1-(5'-Phosphoribosyl)-5-amino-4-(N-succinocarboxamide)-imidazole	Chlorophyll b
3-Oxopalmitoyl-CoA	Homovanillate	Lipid X	Phenethylamine
(S)-3-Hydroxytetradecanoyl-CoA	Gentisate aldehyde	2-Amino-4-hydroxy-6-(D-erythro-1,2,3-trihydroxypropyl)-7,8-dihydropteridine	4-Hydroxyphenylacetyl-CoA
3-Oxotetradecanoyl-CoA	3-Methoxytyramine	UDP-N-acetylmuramoyl-L-alanyl-D-gamma-glutamyl-meso-2,6-diaminopimelate	beta-D-Fructose 6-phosphate
(S)-3-Hydroxydodecanoyl-CoA	p-Hydroxyphenylacetylglycine	UDP-N-acetylmuramoyl-L-alanyl-D-glutamyl-6-carboxy-L-lysyl-D-alanyl-D-alanine	e-
3-Oxododecanoyl-CoA	2-Hydroxyhepta-2,4-dienedioate	7,8-Dihydroneopterin 3'-triphosphate	Diimine
(S)-Hydroxydecanoyl-CoA	4-Hydroxy-2-oxo-heptanedioate	5-(5-Phospho-D-ribosylaminoformimino)-1-(5-phosphoribosyl)-imidazole-4-carboxamide	Hydrazine
3-Oxodecanoyl-CoA	4-Hydroxycinnamyl aldehyde	N-(5'-Phospho-D-1'-ribulosylformimino)-5-amino-1-(5''-phospho-D-ribosyl)-4-imidazolecarboxamide	beta-D-Fructose 1,6-bisphosphate
(S)-3-Hydroxyoctanoyl-CoA	Sinapoyl aldehyde	2,3,2'3'-Tetrakis(3-hydroxytetradecanoyl)-D-glucosaminyl-1,6-beta-D-glucosamine 1,4'-bisphosphate	Oxalosuccinate
3-Oxooctanoyl-CoA	5-Hydroxyferulic acid methyl ester	Lipid A disaccharide	Sedoheptulose 7-phosphate
(S)-Hydroxyhexanoyl-CoA	Quercetin 3-O-glucoside	trans-3-Enoyl-CoA	D-Glucuronate 1-phosphate
3-Oxohexanoyl-CoA	4-Hydroxystyrene	3-Ureidoisobutyrate	Oligouronide with 4-deoxy-alpha-L-erythro-hex-4-enopyranuronosyl group
Hexanoyl-CoA	Eriodictyol	alpha-Hydroxy fatty acid	Lactose 6-phosphate
trans-Hex-2-enoyl-CoA	5-Hydroxyindoleacetaldehyde	7-Dehydrodesmosterol	Melibiitol
trans-Hexadec-2-enoyl-CoA	5-Hydroxyindoleacetate	Methostenol	Epimelibiose
trans-Tetradec-2-enoyl-CoA	5-Hydroxykynurenamine	3-Hydroxybutanoyl-CoA	3-beta-D-Galactosyl-sn-glycerol
Decanoyl-CoA	4,6-Dihydroxyquinoline	4-(beta-Acetylaminoethyl)imidazole	5-Hydroxy-2,4-dioxopentanoate
trans-Dec-2-enoyl-CoA	5-Hydroxyindolepyruvate	3-Aminoisobutyric acid	L-Xylonate
trans-Oct-2-enoyl-CoA	Formyl-5-hydroxykynurenamine	2-Amino-5-oxocyclohex-1-enecarbonyl-CoA	L-Lyxonate
Phenethylamine	5-Hydroxy-N-formylkynurenine	alpha-Amino acid	Dehydroascorbate
4-Hydroxyphenylacetyl-CoA	4-(2-Amino-5-hydroxyphenyl)-2,4-dioxobutanoate	1-Radyl-2-acyl-sn-glycero-3-phosphocholine	Phytyl diphosphate
beta-D-Fructose 6-phosphate	Formylanthranilate	Dodecanoyl-[acyl-carrier protein]	Deoxyinosine
e-	5-Methoxytryptamine	Hydroxyacetone	L-Allothreonine
Diimine	5-Methoxyindoleacetate	(S)-3-Hydroxyhexadecanoyl-CoA	S-Glutathionyl-L-cysteine
Hydrazine	Homoisocitrate	3-Oxopalmitoyl-CoA	3-Sulfinylpyruvate
beta-D-Fructose 1,6-bisphosphate	3-Aminopropanal	(S)-3-Hydroxytetradecanoyl-CoA	3-Sulfopyruvate
Oxalosuccinate	3-Hydroxypropionyl-CoA	3-Oxotetradecanoyl-CoA	Oxaloglutarate
Sedoheptulose 7-phosphate	3-Aminopropiononitrile	(S)-3-Hydroxydodecanoyl-CoA	Penicillin G
D-Glucuronate 1-phosphate	2-Amino-3-phosphonopropanoate	3-Oxododecanoyl-CoA	Aerobactin
Oligouronide with 4-deoxy-alpha-L-erythro-hex-4-enopyranuronosyl group	CMP-2-aminoethylphosphonate	(S)-Hydroxydecanoyl-CoA	delta-(L-2-Aminoadipyl)-L-cysteinyl-D-valine
Lactose 6-phosphate	Diacylglyceryl-2-aminoethylphosphonate	3-Oxodecanoyl-CoA	Isopenicillin N
Melibiitol	Ceramide 2-aminoethylphosphonate	(S)-3-Hydroxyoctanoyl-CoA	L-2-Aminoadipate adenylate
Epimelibiose	N-Hydroxy-amino acid	3-Oxooctanoyl-CoA	Hydantoin-5-propionate
3-beta-D-Galactosyl-sn-glycerol	gamma-Glutamyl-beta-cyanoalanine	(S)-Hydroxyhexanoyl-CoA	5,6-Dihydroxyindole
5-Hydroxy-2,4-dioxopentanoate	Cyanohydrin	3-Oxohexanoyl-CoA	Indole-5,6-quinone
L-Xylonate	Cyanoglycoside	Hexanoyl-CoA	3-Methoxy-4-hydroxyphenylacetaldehyde
L-Lyxonate	S-Substituted L-cysteine	trans-Hex-2-enoyl-CoA	Homovanillate
Dehydroascorbate	R-S-Cysteinylglycine	trans-Hexadec-2-enoyl-CoA	Gentisate aldehyde
3alpha,7alpha-Dihydroxy-5beta-cholestane	Glutathionylspermidine	trans-Tetradec-2-enoyl-CoA	3-Methoxytyramine
3alpha,7alpha,12alpha-Trihydroxy-5beta-cholestane	Acetoacetyl-[acp]	Decanoyl-CoA	p-Hydroxyphenylacetylglycine
Tetrahydrocortisone	Butyryl-[acp]	trans-Dec-2-enoyl-CoA	2-Hydroxyhepta-2,4-dienedioate
Urocortisol	3-Oxohexanoyl-[acp]	trans-Oct-2-enoyl-CoA	4-Hydroxy-2-oxo-heptanedioate
3alpha,11beta,21-Trihydroxy-20-oxo-5beta-pregnan-18-al	(R)-3-Hydroxyhexanoyl-[acp]	trans,cis-Lauro-2,6-dienoyl-CoA	2-Carboxy-2,3-dihydro-5,6-dihydroxyindole
Tetrahydrocorticosterone	trans-Hex-2-enoyl-[acp]	cis,cis-3,6-Dodecadienoyl-CoA	4-Hydroxycinnamyl aldehyde
3alpha,21-Dihydroxy-5beta-pregnane-11,20-dione	Hexanoyl-[acp]	Phenethylamine	Sinapoyl aldehyde
3alpha-Hydroxy-5beta-pregnane-20-one	3-Oxooctanoyl-[acp]	4-Hydroxyphenylacetyl-CoA	5-Hydroxyferulic acid methyl ester
Cortolone	trans-Oct-2-enoyl-[acp]	beta-D-Fructose 6-phosphate	Quercetin 3-O-glucoside
Cortol	Octanoyl-[acp]	e-	4-Hydroxystyrene
3alpha,20alpha,21-Trihydroxy-5beta-pregnane-11-one	3-Oxodecanoyl-[acp]	Diimine	Eriodictyol
Pregnanediol	trans-Dec-2-enoyl-[acp]	Hydrazine	5-Hydroxyindoleacetaldehyde
Deoxyinosine	Decanoyl-[acp]	4-Carboxy-2-oxo-3-hexenedioate	5-Hydroxyindoleacetate
L-Allothreonine	3-Oxododecanoyl-[acp]	beta-D-Fructose 1,6-bisphosphate	5-Hydroxykynurenamine
S-Glutathionyl-L-cysteine	(R)-3-Hydroxydodecanoyl-[acp]	Oxalosuccinate	4,6-Dihydroxyquinoline
3-Sulfopyruvate	trans-Dodec-2-enoyl-[acp]	Sedoheptulose 7-phosphate	5-Hydroxyindolepyruvate
Oxaloglutarate	3-Oxotetradecanoyl-[acp]	D-Glucuronate 1-phosphate	Formyl-5-hydroxykynurenamine
Penicillin G	trans-Tetradec-2-enoyl-[acp]	Lactose 6-phosphate	5-Hydroxy-N-formylkynurenine
Biocytin	Tetradecanoyl-[acp]	Melibiitol	4-(2-Amino-5-hydroxyphenyl)-2,4-dioxobutanoate
delta-(L-2-Aminoadipyl)-L-cysteinyl-D-valine	3-Oxohexadecanoyl-[acp]	Epimelibiose	Formylanthranilate
Isopenicillin N	trans-Hexadec-2-enoyl-[acp]	3-beta-D-Galactosyl-sn-glycerol	5-(3'-Carboxy-3'-oxopropyl)-4,6-dihydroxypicolinate
L-2-Aminoadipate adenylate	Hexadecanoyl-[acp]	5-Hydroxy-2,4-dioxopentanoate	5-Methoxytryptamine
Hydantoin-5-propionate	Precorrin 3A	L-Xylonate	5-Methoxyindoleacetate
5,6-Dihydroxyindole	Cobyrinate	L-Lyxonate	Homoisocitrate
Indole-5,6-quinone	Sirohydrochlorin	Cholesterol-5beta,6beta-epoxide	3-Aminopropanal
3-Methoxy-4-hydroxyphenylacetaldehyde	Galactan	Dehydroascorbate	3-Hydroxypropionyl-CoA
Homovanillate	(1R,6R)-6-Hydroxy-2-succinylcyclohexa-2,4-diene-1-carboxylate	5alpha-Cholesta-7,24-dien-3beta-ol	3-Aminopropiononitrile
Gentisate aldehyde	3-Mercaptolactate	3alpha,7alpha-Dihydroxy-5beta-cholestane	2-Amino-3-phosphonopropanoate
3-Methoxytyramine	S-Sulfo-L-cysteine	3alpha,7alpha,12alpha-Trihydroxy-5beta-cholestane	CMP-2-aminoethylphosphonate
p-Hydroxyphenylacetylglycine	2-Formaminobenzoylacetate	Tetrahydrocortisone	Diacylglyceryl-2-aminoethylphosphonate
2-Hydroxyhepta-2,4-dienedioate	Iminoaspartate	Urocortisol	Ceramide 2-aminoethylphosphonate
4-Hydroxy-2-oxo-heptanedioate	Nicotinate D-ribonucleoside	3alpha,11beta,21-Trihydroxy-20-oxo-5beta-pregnan-18-al	N-Hydroxy-amino acid
2-Carboxy-2,3-dihydro-5,6-dihydroxyindole	5-L-Glutamyl-taurine	Tetrahydrocorticosterone	gamma-Glutamyl-beta-cyanoalanine
4-Hydroxycinnamyl aldehyde	2-Hydroxyphenylacetate	3alpha,21-Dihydroxy-5beta-pregnane-11,20-dione	Cyanohydrin
Sinapoyl aldehyde	Phenylethyl alcohol	3alpha-Hydroxy-5beta-pregnane-20-one	Cyanoglycoside
5-Hydroxyferulic acid methyl ester	4-Hydroxycinnamyl alcohol 4-D-glucoside	Cortolone	S-Substituted L-cysteine
Quercetin 3-O-glucoside	3-Methoxyapigenin	Cortol	R-S-Cysteinylglycine
4-Hydroxystyrene	Kaempferol	3alpha,20alpha,21-Trihydroxy-5beta-pregnane-11-one	Glutathionylspermidine
Eriodictyol	Leucocyanidin	Pregnanediol	Acetoacetyl-[acp]
5-Hydroxykynurenamine	Luteoforol	Deoxyinosine	Butyryl-[acp]
4,6-Dihydroxyquinoline	Formamidopyrimidine nucleoside triphosphate	L-Allothreonine	3-Oxohexanoyl-[acp]
4-(2-Amino-5-hydroxyphenyl)-2,4-dioxobutanoate	2,5-Diaminopyrimidine nucleoside triphosphate	S-Glutathionyl-L-cysteine	(R)-3-Hydroxyhexanoyl-[acp]
Formylanthranilate	Dihydroneopterin phosphate	3-Sulfopyruvate	trans-Hex-2-enoyl-[acp]
5-(2'-Carboxyethyl)-4,6-dihydroxypicolinate	(6R)-10-Formyltetrahydropteroyldiglutamate	Oxaloglutarate	Hexanoyl-[acp]
Homoisocitrate	10-Formyltetrahydrofolylpolyglutamate	Penicillin G	3-Oxooctanoyl-[acp]
3-Aminopropanal	N-Succinyl-L-glutamate	Biocytin	trans-Oct-2-enoyl-[acp]
3-Hydroxypropionyl-CoA	N-Succinyl-L-glutamate 5-semialdehyde	delta-(L-2-Aminoadipyl)-L-cysteinyl-D-valine	Octanoyl-[acp]
3-Aminopropiononitrile	N(omega)-Hydroxyarginine	Isopenicillin N	3-Oxodecanoyl-[acp]
2-Amino-3-phosphonopropanoate	N4-Acetylaminobutanal	L-2-Aminoadipate adenylate	trans-Dec-2-enoyl-[acp]
CMP-2-aminoethylphosphonate	L-Arginine phosphate	Hydantoin-5-propionate	Decanoyl-[acp]
Diacylglyceryl-2-aminoethylphosphonate	(4R)-4-Hydroxy-2-oxoglutarate	5,6-Dihydroxyindole	3-Oxododecanoyl-[acp]
Ceramide 2-aminoethylphosphonate	L-erythro-4-Hydroxyglutamate	Indole-5,6-quinone	(R)-3-Hydroxydodecanoyl-[acp]
N-Hydroxy-amino acid	Prostaglandin G2	3-Methoxy-4-hydroxyphenylacetaldehyde	trans-Dodec-2-enoyl-[acp]
gamma-Glutamyl-beta-cyanoalanine	15(S)-HPETE	Homovanillate	3-Oxotetradecanoyl-[acp]
Cyanohydrin	2-Acyl-sn-glycero-3-phosphoethanolamine	Gentisate aldehyde	trans-Tetradec-2-enoyl-[acp]
Cyanoglycoside	2-Acyl-sn-glycero-3-phosphoserine	3-Methoxytyramine	Tetradecanoyl-[acp]
S-Substituted L-cysteine	2-Acyl-1-alkyl-sn-glycero-3-phosphate	p-Hydroxyphenylacetylglycine	3-Oxohexadecanoyl-[acp]
R-S-Cysteinylglycine	Cardiolipin	2-Hydroxyhepta-2,4-dienedioate	trans-Hexadec-2-enoyl-[acp]
Glutathionylspermidine	Propionyladenylate	4-Hydroxy-2-oxo-heptanedioate	Hexadecanoyl-[acp]
Acetoacetyl-[acp]	3-Oxopropionyl-CoA	2-Carboxy-2,3-dihydro-5,6-dihydroxyindole	Precorrin 3A
Butyryl-[acp]	Acetyl adenylate	4-Hydroxycinnamyl aldehyde	Cobyrinate
3-Oxohexanoyl-[acp]	2-Propylmalate	Sinapoyl aldehyde	Sirohydrochlorin
(R)-3-Hydroxyhexanoyl-[acp]	Lactaldehyde	5-Hydroxyferulic acid methyl ester	Galactan
trans-Hex-2-enoyl-[acp]	(S)-2-Aceto-2-hydroxybutanoate	Quercetin 3-O-glucoside	(1R,6R)-6-Hydroxy-2-succinylcyclohexa-2,4-diene-1-carboxylate
Hexanoyl-[acp]	(R)-2,3-Dihydroxy-3-methylpentanoate	4-Hydroxystyrene	3-Mercaptolactate
3-Oxooctanoyl-[acp]	(S)-2-Acetolactate	Eriodictyol	S-Sulfo-L-cysteine
trans-Oct-2-enoyl-[acp]	dTDP-D-glucuronate	5-Hydroxyindoleacetaldehyde	2-Formaminobenzoylacetate
Octanoyl-[acp]	D-arabino-Hex-3-ulose 6-phosphate	5-Hydroxyindoleacetate	Iminoaspartate
3-Oxodecanoyl-[acp]	UDP-3-O-(3-hydroxytetradecanoyl)-D-glucosamine	3-Hydroxykynurenamine	Nicotinate D-ribonucleoside
trans-Dec-2-enoyl-[acp]	L-erythro-3-Methylmalyl-CoA	4,8-Dihydroxyquinoline	5-L-Glutamyl-taurine
Decanoyl-[acp]	D-erythro-3-Methylmalate	5-Hydroxykynurenamine	2-Hydroxyphenylacetate
3-Oxododecanoyl-[acp]	Parapyruvate	4,6-Dihydroxyquinoline	Phenylethyl alcohol
(R)-3-Hydroxydodecanoyl-[acp]	4-Methylene-2-oxoglutarate	Cinnavalininate	4-Hydroxycinnamyl alcohol 4-D-glucoside
trans-Dodec-2-enoyl-[acp]	Digalactosyl-diacylglycerol	Formyl-N-acetyl-5-methoxykynurenamine	3-Methoxyapigenin
3-Oxotetradecanoyl-[acp]	Diglucosyl-diacylglycerol	6-Hydroxymelatonin	Kaempferol
trans-Tetradec-2-enoyl-[acp]	4-Hydroxyphenylethanol	4-(2-Amino-3-hydroxyphenyl)-2,4-dioxobutanoate	Leucocyanidin
Tetradecanoyl-[acp]	Salidroside	5-Hydroxyindolepyruvate	Luteoforol
3-Oxohexadecanoyl-[acp]	2-Oxo-3-hydroxy-4-phosphobutanoate	Formyl-5-hydroxykynurenamine	Formamidopyrimidine nucleoside triphosphate
trans-Hexadec-2-enoyl-[acp]	O-Phospho-4-hydroxy-L-threonine	5-Hydroxy-N-formylkynurenine	2,5-Diaminopyrimidine nucleoside triphosphate
Hexadecanoyl-[acp]	4-Hydroxy-L-threonine	4-(2-Amino-5-hydroxyphenyl)-2,4-dioxobutanoate	Dihydroneopterin phosphate
Precorrin 3A	3-Aminopropane-1,2-diol	Formylanthranilate	(6R)-10-Formyltetrahydropteroyldiglutamate
Cobyrinate	Amidine	5-(2'-Carboxyethyl)-4,6-dihydroxypicolinate	10-Formyltetrahydrofolylpolyglutamate
alpha-Ribazole	Ceramide phosphoethanolamine	5-Methoxytryptamine	N-Succinyl-L-glutamate
Sirohydrochlorin	Adipate semialdehyde	5-Methoxyindoleacetate	N-Succinyl-L-glutamate 5-semialdehyde
Galactan	6-Hydroxyhexanoic acid	Homoisocitrate	N(omega)-Hydroxyarginine
(1R,6R)-6-Hydroxy-2-succinylcyclohexa-2,4-diene-1-carboxylate	L-Glutamyl-tRNA(Gln)	3-Aminopropanal	N4-Acetylaminobutanal
3'-CMP	L-Aspartyl-tRNA(Asn)	3-Hydroxypropionyl-CoA	L-Arginine phosphate
3-Mercaptolactate	gamma-Glutamyl-beta-aminopropiononitrile	3-Aminopropiononitrile	(4R)-4-Hydroxy-2-oxoglutarate
S-Sulfo-L-cysteine	4-(4-Deoxy-alpha-D-gluc-4-enuronosyl)-D-galacturonate	2-Amino-3-phosphonopropanoate	L-erythro-4-Hydroxyglutamate
2-Formaminobenzoylacetate	Sphingosine 1-phosphate	CMP-2-aminoethylphosphonate	Prostaglandin G2
Iminoaspartate	Poly-beta-hydroxybutyrate	Diacylglyceryl-2-aminoethylphosphonate	15(S)-HPETE
Nicotinate D-ribonucleoside	2,5-Diamino-6-(5'-triphosphoryl-3',4'-trihydroxy-2'-oxopentyl)-amino-4-oxopyrimidine	Ceramide 2-aminoethylphosphonate	2-Acyl-sn-glycero-3-phosphoethanolamine
5-L-Glutamyl-taurine	alpha-D-Glucosamine 1-phosphate	N-Hydroxy-amino acid	2-Acyl-sn-glycero-3-phosphoserine
4-Hydroxy-3-polyprenylbenzoate	[Dihydrolipoyllysine-residue succinyltransferase] S-glutaryldihydrolipoyllysine	gamma-Glutamyl-beta-cyanoalanine	2-Acyl-1-alkyl-sn-glycero-3-phosphate
2-Hydroxyphenylacetate	1,2-Dehydroreticuline	Cyanohydrin	Propane-1-ol
Phenylethyl alcohol	2,4-Dihydroxyhept-2-enedioate	Cyanoglycoside	Cardiolipin
4-Hydroxycinnamyl alcohol 4-D-glucoside	Levan	S-Substituted L-cysteine	Propionyladenylate
3-Methoxyapigenin	3,4-Dihydroxystyrene	R-S-Cysteinylglycine	3-Oxopropionyl-CoA
Kaempferol	Ectoine	Glutathionylspermidine	Acetyl adenylate
Leucocyanidin	UDP-N-acetyl-D-mannosaminouronate	Acetoacetyl-[acp]	2-Propylmalate
Luteoforol	N-Acetylneuraminate 9-phosphate	Butyryl-[acp]	Lactaldehyde
Biotinyl-5'-AMP	Acetamide	3-Oxohexanoyl-[acp]	(S)-2-Aceto-2-hydroxybutanoate
Formamidopyrimidine nucleoside triphosphate	Galactitol 1-phosphate	(R)-3-Hydroxyhexanoyl-[acp]	(R)-2,3-Dihydroxy-3-methylpentanoate
2,5-Diaminopyrimidine nucleoside triphosphate	Precorrin 6Y	trans-Hex-2-enoyl-[acp]	(S)-2-Acetolactate
Dihydroneopterin phosphate	Precorrin 6X	Hexanoyl-[acp]	dTDP-D-glucuronate
(6R)-10-Formyltetrahydropteroyldiglutamate	(1R,6S)-1,6-Dihydroxycyclohexa-2,4-diene-1-carboxylate	3-Oxooctanoyl-[acp]	D-arabino-Hex-3-ulose 6-phosphate
10-Formyltetrahydrofolylpolyglutamate	sym-Homospermidine	trans-Oct-2-enoyl-[acp]	UDP-3-O-(3-hydroxytetradecanoyl)-D-glucosamine
N-Succinyl-L-glutamate	ADP-D-glycero-beta-D-manno-heptose	Octanoyl-[acp]	L-erythro-3-Methylmalyl-CoA
N-Succinyl-L-glutamate 5-semialdehyde	ADP-L-glycero-beta-D-manno-heptose	3-Oxodecanoyl-[acp]	D-erythro-3-Methylmalate
N(omega)-Hydroxyarginine	Hydrogenobyrinate	trans-Dec-2-enoyl-[acp]	Parapyruvate
N4-Acetylaminobutanal	Precorrin 3B	Decanoyl-[acp]	4-Methylene-2-oxoglutarate
L-Arginine phosphate	Precorrin 4	3-Oxododecanoyl-[acp]	Digalactosyl-diacylglycerol
(4R)-4-Hydroxy-2-oxoglutarate	Precorrin 8X	(R)-3-Hydroxydodecanoyl-[acp]	Diglucosyl-diacylglycerol
L-erythro-4-Hydroxyglutamate	Precorrin 5	trans-Dodec-2-enoyl-[acp]	4-Hydroxyphenylethanol
Prostaglandin G2	Octanoic acid	3-Oxotetradecanoyl-[acp]	Salidroside
15(S)-HPETE	Tetradecanoic acid	trans-Tetradec-2-enoyl-[acp]	2-Oxo-3-hydroxy-4-phosphobutanoate
2-Acyl-sn-glycero-3-phosphoethanolamine	(6Z,9Z,12Z)-Octadecatrienoic acid	Tetradecanoyl-[acp]	O-Phospho-4-hydroxy-L-threonine
2-Acyl-sn-glycero-3-phosphoserine	(9Z,12Z,15Z)-Octadecatrienoic acid	3-Oxohexadecanoyl-[acp]	4-Hydroxy-L-threonine
2-Acyl-1-alkyl-sn-glycero-3-phosphate	(4Z,7Z,10Z,13Z,16Z,19Z)-Docosahexaenoic acid	trans-Hexadec-2-enoyl-[acp]	3-Aminopropane-1,2-diol
Cardiolipin	L-Xylulose 1-phosphate	Hexadecanoyl-[acp]	Amidine
Propionyladenylate	N(gamma)-Acetyldiaminobutyrate	Precorrin 3A	Ceramide phosphoethanolamine
3-Oxopropionyl-CoA	2-Keto-D-gluconic acid	Cobyrinate	Adipate semialdehyde
Acetyl adenylate	L-Seryl-tRNA(Sec)	Sirohydrochlorin	6-Hydroxyhexanoic acid
2-Propylmalate	Hydrogenobyrinate a,c diamide	Galactan	Fluoroacetate
Lactaldehyde	Cob(II)yrinate a,c diamide	(1R,6R)-6-Hydroxy-2-succinylcyclohexa-2,4-diene-1-carboxylate	L-Glutamyl-tRNA(Gln)
(S)-2-Aceto-2-hydroxybutanoate	Cob(I)yrinate a,c diamide	3-Mercaptolactate	L-Aspartyl-tRNA(Asn)
(R)-2,3-Dihydroxy-3-methylpentanoate	Adenosyl cobyrinate a,c diamide	S-Sulfo-L-cysteine	gamma-Glutamyl-beta-aminopropiononitrile
(S)-2-Acetolactate	Adenosyl cobyrinate hexaamide	3-Methoxyanthranilate	4-(4-Deoxy-alpha-D-gluc-4-enuronosyl)-D-galacturonate
dTDP-D-glucuronate	Harmaline	2-Formaminobenzoylacetate	Sphingosine 1-phosphate
D-arabino-Hex-3-ulose 6-phosphate	Ethylene	Iminoaspartate	Poly-beta-hydroxybutyrate
UDP-3-O-(3-hydroxytetradecanoyl)-D-glucosamine	Naringenin chalcone	Nicotinate D-ribonucleoside	2,5-Diamino-6-(5'-triphosphoryl-3',4'-trihydroxy-2'-oxopentyl)-amino-4-oxopyrimidine
L-erythro-3-Methylmalyl-CoA	Penicillin N	5-L-Glutamyl-taurine	alpha-D-Glucosamine 1-phosphate
D-erythro-3-Methylmalate	Penicilloic acid	4-Hydroxy-3-polyprenylbenzoate	[Dihydrolipoyllysine-residue succinyltransferase] S-glutaryldihydrolipoyllysine
Parapyruvate	cis-2,3-Dihydro-2,3-dihydroxy-4'-chlorobiphenyl	2-Hydroxyphenylacetate	1,2-Dehydroreticuline
4-Methylene-2-oxoglutarate	2,3-Dihydroxy-4'-chlorobiphenyl	Phenylethyl alcohol	2,4-Dihydroxyhept-2-enedioate
Digalactosyl-diacylglycerol	2-Hydroxy-6-oxo-6-(4'-chlorophenyl)-hexa-2,4-dienoate	4-Hydroxycinnamyl alcohol 4-D-glucoside	Levan
Diglucosyl-diacylglycerol	cis-2,3-Dihydro-2,3-dihydroxybiphenyl	3-Methoxyapigenin	3,4-Dihydroxystyrene
4-Hydroxyphenylethanol	dTDP-3,4-dioxo-2,6-dideoxy-D-glucose	Kaempferol	Ectoine
Salidroside	dTDP-4-oxo-2,6-dideoxy-L-glucose	Leucocyanidin	UDP-N-acetyl-D-mannosaminouronate
2-Oxo-3-hydroxy-4-phosphobutanoate	Aminoacetaldehyde	Luteoforol	N-Acetylneuraminate 9-phosphate
O-Phospho-4-hydroxy-L-threonine	2-Deoxy-5-keto-D-gluconic acid	Biotinyl-5'-AMP	Acetamide
4-Hydroxy-L-threonine	2-Deoxy-5-keto-D-gluconic acid 6-phosphate	Formamidopyrimidine nucleoside triphosphate	Galactitol 1-phosphate
3-Aminopropane-1,2-diol	3'-Keto-3'-deoxy-ATP	2,5-Diaminopyrimidine nucleoside triphosphate	Precorrin 6Y
Amidine	3'-Keto-3'-deoxy-AMP	Dihydroneopterin phosphate	Precorrin 6X
Ceramide phosphoethanolamine	Phenylacetic acid	(6R)-10-Formyltetrahydropteroyldiglutamate	(1R,6S)-1,6-Dihydroxycyclohexa-2,4-diene-1-carboxylate
Adipate semialdehyde	2-Hydroxy-1,4-benzoquinone	10-Formyltetrahydrofolylpolyglutamate	2-Chloromaleylacetate
6-Hydroxyhexanoic acid	2-Amino-3-oxo-4-phosphonooxybutyrate	N-Succinyl-L-glutamate	sym-Homospermidine
L-Glutamyl-tRNA(Gln)	D-glycero-beta-D-manno-Heptose 7-phosphate	N-Succinyl-L-glutamate 5-semialdehyde	ADP-D-glycero-beta-D-manno-heptose
L-Aspartyl-tRNA(Asn)	D-glycero-beta-D-manno-Heptose 1-phosphate	N(omega)-Hydroxyarginine	ADP-L-glycero-beta-D-manno-heptose
gamma-Glutamyl-beta-aminopropiononitrile	3-(Methylthio)propionic acid	N4-Acetylaminobutanal	Hydrogenobyrinate
4-(4-Deoxy-alpha-D-gluc-4-enuronosyl)-D-galacturonate	10,16-Dihydroxyhexadecanoic acid	L-Arginine phosphate	Precorrin 3B
Sphingosine 1-phosphate	(9Z)-Hexadecenoic acid	(4R)-4-Hydroxy-2-oxoglutarate	Precorrin 4
Poly-beta-hydroxybutyrate	Tetrahydroharmine	L-erythro-4-Hydroxyglutamate	Precorrin 8X
2,5-Diamino-6-(5'-triphosphoryl-3',4'-trihydroxy-2'-oxopentyl)-amino-4-oxopyrimidine	THF-L-glutamate	Prostaglandin G2	Precorrin 5
alpha-D-Glucosamine 1-phosphate	Pinobanksin	15(S)-HPETE	Octanoic acid
[Dihydrolipoyllysine-residue succinyltransferase] S-glutaryldihydrolipoyllysine	Pinocembrin	2-Acyl-sn-glycero-3-phosphoethanolamine	Tetradecanoic acid
Guanosine 3'-phosphate	Galangin	2-Acyl-sn-glycero-3-phosphoserine	(6Z,9Z,12Z)-Octadecatrienoic acid
2,4-Dihydroxyhept-2-enedioate	5-O-Caffeoylshikimic acid	2-Acyl-1-alkyl-sn-glycero-3-phosphate	(9Z,12Z,15Z)-Octadecatrienoic acid
Levan	Feruloylputrescine	Cardiolipin	(4Z,7Z,10Z,13Z,16Z,19Z)-Docosahexaenoic acid
3,4-Dihydroxystyrene	D-Fructose	Propionyladenylate	L-Xylulose 1-phosphate
Ectoine	Caffeic aldehyde	3-Oxopropionyl-CoA	N(gamma)-Acetyldiaminobutyrate
UDP-N-acetyl-D-mannosaminouronate	4-Hydroxybutyryl-CoA	Acetyl adenylate	2-Keto-D-gluconic acid
N-Acetylneuraminate 9-phosphate	4-Amino-4-deoxychorismate	2-Propylmalate	L-Seryl-tRNA(Sec)
Acetamide	D-glycero-beta-D-manno-Heptose 1,7-bisphosphate	Lactaldehyde	Hydrogenobyrinate a,c diamide
Holo-[carboxylase]	2-(alpha-D-Mannosyl)-3-phosphoglycerate	(S)-2-Aceto-2-hydroxybutanoate	Cob(II)yrinate a,c diamide
Galactitol 1-phosphate	UDP-6-sulfoquinovose	(R)-2,3-Dihydroxy-3-methylpentanoate	Cob(I)yrinate a,c diamide
Precorrin 6Y	(2R)-O-Phospho-3-sulfolactate	(S)-2-Acetolactate	Adenosyl cobyrinate a,c diamide
Precorrin 6X	(2R)-3-Sulfolactate	dTDP-D-glucuronate	Adenosyl cobyrinate hexaamide
2-Chloromaleylacetate	Cobalt-sirohydrochlorin	D-arabino-Hex-3-ulose 6-phosphate	Harmaline
sym-Homospermidine	2(alpha-D-Mannosyl)-D-glycerate	UDP-3-O-(3-hydroxytetradecanoyl)-D-glucosamine	Ethylene
ADP-D-glycero-beta-D-manno-heptose	1-Phosphatidyl-1D-myo-inositol 3,5-bisphosphate	3-Deoxy-D-manno-octulosonyl-lipid IV(A)	Naringenin chalcone
ADP-L-glycero-beta-D-manno-heptose	3-Amino-2-oxopropyl phosphate	Di[3-deoxy-D-manno-octulosonyl]-lipid IV(A)	Penicillin N
Hydrogenobyrinate	5-Hydroxyisourate	Di[3-deoxy-D-manno-octulosonyl]-lipid A	Penicilloic acid
Precorrin 3B	2,3-Ene acid	L-erythro-3-Methylmalyl-CoA	cis-2,3-Dihydro-2,3-dihydroxy-4'-chlorobiphenyl
Precorrin 4	13(1)-Hydroxy-magnesium-protoporphyrin IX 13-monomethyl ester	D-erythro-3-Methylmalate	2,3-Dihydroxy-4'-chlorobiphenyl
Precorrin 8X	13(1)-Oxo-magnesium-protoporphyrin IX 13-monomethyl ester	Parapyruvate	2-Hydroxy-6-oxo-6-(4'-chlorophenyl)-hexa-2,4-dienoate
Precorrin 5	Divinylprotochlorophyllide	4-Methylene-2-oxoglutarate	cis-2,3-Dihydro-2,3-dihydroxybiphenyl
Octanoic acid	Divinyl chlorophyllide a	Digalactosyl-diacylglycerol	dTDP-3,4-dioxo-2,6-dideoxy-D-glucose
Tetradecanoic acid	dTDP-4-oxo-6-deoxy-D-glucose	Diglucosyl-diacylglycerol	dTDP-4-oxo-2,6-dideoxy-L-glucose
(6Z,9Z,12Z)-Octadecatrienoic acid	dTDP-3-methyl-4-oxo-2,6-dideoxy-L-glucose	4-Hydroxyphenylethanol	2,3-Dihydroxy 1,1,1-Trichloro-2,2-bis(4'-chlorophenyl)ethane
(9Z,12Z,15Z)-Octadecatrienoic acid	dTDP-L-mycarose	Salidroside	6-Oxo-2-hydroxy-7-(4'-chlorophenyl)-3,8,8,8-tetrachloroocta-2E,4E-dienoate
L-Xylulose 1-phosphate	dTDP-L-megosamine	2-Oxo-3-hydroxy-4-phosphobutanoate	2,4-Dichlorobenzoyl-CoA
N(gamma)-Acetyldiaminobutyrate	dTDP-4-oxo-2,6-dideoxy-D-glucose	O-Phospho-4-hydroxy-L-threonine	Aminoacetaldehyde
2-Keto-D-gluconic acid	dTDP-4-oxo-2,6-dideoxy-L-mannose	4-Hydroxy-L-threonine	2-Deoxy-5-keto-D-gluconic acid
L-Seryl-tRNA(Sec)	dTDP-2,6-dideoxy-L-erythro-hexos-3-ulose	3-Aminopropane-1,2-diol	2-Deoxy-5-keto-D-gluconic acid 6-phosphate
Hydrogenobyrinate a,c diamide	Apiforol	Amidine	3'-Keto-3'-deoxy-ATP
Cob(II)yrinate a,c diamide	5-Hydroxyferuloyl-CoA	Ceramide phosphoethanolamine	3'-Keto-3'-deoxy-AMP
Cob(I)yrinate a,c diamide	5-Hydroxyconiferaldehyde	Adipate semialdehyde	Phenylacetic acid
Adenosyl cobyrinate a,c diamide	5-Hydroxyconiferyl alcohol	6-Hydroxyhexanoic acid	2,6-Dichlorohydroquinone
Adenosyl cobyrinate hexaamide	Caffeyl alcohol	L-Glutamyl-tRNA(Gln)	2,3,6-Trichlorohydroquinone
Adenosyl cobinamide	p-Coumaroyl quinic acid	L-Aspartyl-tRNA(Asn)	2-Hydroxy-1,4-benzoquinone
Adenosyl cobinamide phosphate	5-Hydroxy-2-oxo-4-ureido-2,5-dihydro-1H-imidazole-5-carboxylate	gamma-Glutamyl-beta-aminopropiononitrile	Benzoyl acetyl-CoA
Adenosine-GDP-cobinamide	Kaempferol 3-O-glucoside	4-(4-Deoxy-alpha-D-gluc-4-enuronosyl)-D-galacturonate	2-Amino-3-oxo-4-phosphonooxybutyrate
Ethylene	1-Oxa-2-oxo-3-hydroxycycloheptane	Sphingosine 1-phosphate	Trichloroethanol
Naringenin chalcone	3,5,7,9,11,13,15-Heptaoxo-hexadecanoyl-[acp]	Poly-beta-hydroxybutyrate	Carboxyphosphamide
Penicillin N	3,5,7,9,11,13,15-Heptaoxo-octadecanoyl-[acp]	2,5-Diamino-6-(5'-triphosphoryl-3',4'-trihydroxy-2'-oxopentyl)-amino-4-oxopyrimidine	3,4-Dihydroxyfluorene
Penicilloic acid	3,5,7,9,11,13,15,17,19-Nonaoxo-eicosanoyl-[acp]	alpha-D-Glucosamine 1-phosphate	2-Hydroxy-4-(1-oxo-1,3-dihydro-2H-inden-2-ylidene)-but-2-enoic acid
dTDP-3,4-dioxo-2,6-dideoxy-D-glucose	3,5,7,9,11,13,15,17,19-Nonaoxo-henicosanoyl-[acp]	[Dihydrolipoyllysine-residue succinyltransferase] S-glutaryldihydrolipoyllysine	D-glycero-beta-D-manno-Heptose 7-phosphate
dTDP-4-oxo-2,6-dideoxy-L-glucose	3,5,7,9,11,13,15,17,19-Nonaoxo-docosanoyl-[acp]	2,4-Dihydroxyhept-2-enedioate	D-glycero-beta-D-manno-Heptose 1-phosphate
3-O-alpha-Mycarosylerythronolide B	5-Aminopentanal	Levan	3-(Methylthio)propionic acid
1-Chloro-2,2-bis(4'-chlorophenyl)ethylene	cis-3-(3-Carboxyethenyl)-3,5-cyclohexadiene-1,2-diol	3,4-Dihydroxystyrene	10,16-Dihydroxyhexadecanoic acid
3-Hydroxypimeloyl-CoA	trans-2,3-Dihydroxycinnamate	Ectoine	(9Z)-Hexadecenoic acid
6-Carboxyhex-2-enoyl-CoA	2-Hydroxy-6-ketononatrienedioate	UDP-N-acetyl-D-mannosaminouronate	Tetrahydroharmine
4-Methylcatechol	Phosphodimethylethanolamine	N-Acetylneuraminate 9-phosphate	Sulfur dioxide
Aminoacetaldehyde	UDP-N-acetyl-D-galactosaminuronic acid	Acetamide	THF-L-glutamate
2-Hydroxy-5-methyl-cis,cis-muconic semialdehyde	S-(Hydroxymethyl)glutathione	Holo-[carboxylase]	Cyclohexane-1-carboxyl-CoA
(4E)-2-Oxohexenoic acid	(R)-3-Hydroxy-3-methyl-2-oxopentanoate	Lauroyl-KDO2-lipid IV(A)	Pinobanksin
4-Hydroxy-2-oxohexanoic acid	(S)-5-Oxo-2,5-dihydrofuran-2-acetate	Galactitol 1-phosphate	Pinocembrin
Vinyl chloride	20-HETE	Precorrin 6Y	Galangin
2-Deoxy-5-keto-D-gluconic acid	19(S)-HETE	Precorrin 6X	5-O-Caffeoylshikimic acid
2-Deoxy-5-keto-D-gluconic acid 6-phosphate	5,6-EET	2-Chloromaleylacetate	Feruloylputrescine
3'-Keto-3'-deoxy-ATP	8,9-EET	sym-Homospermidine	D-Fructose
3'-Keto-3'-deoxy-AMP	11,12-EET	ADP-D-glycero-beta-D-manno-heptose	Caffeic aldehyde
Phenylacetic acid	14,15-EET	ADP-L-glycero-beta-D-manno-heptose	4-Hydroxybutyryl-CoA
4-Chlorophenoxyacetate	5,6-DHET	Hydrogenobyrinate	Trichloroacetate
5-Chloro-2-hydroxymuconic semialdehyde	8,9-DHET	Precorrin 3B	4-Amino-4-deoxychorismate
Protoanemonin	11,12-DHET	Precorrin 4	(3R)-3-Isopropenyl-6-oxoheptanoyl-CoA
cis-Acetylacrylate	14,15-DHET	Precorrin 8X	(3S)-3-Isopropenyl-6-oxoheptanoyl-CoA
2-Hydroxy-1,4-benzoquinone	16(R)-HETE	Precorrin 5	D-glycero-beta-D-manno-Heptose 1,7-bisphosphate
2-Amino-3-oxo-4-phosphonooxybutyrate	15H-11,12-EETA	Octanoic acid	2-(alpha-D-Mannosyl)-3-phosphoglycerate
Isonicotinic acid	11,12,15-THETA	Tetradecanoic acid	UDP-6-sulfoquinovose
Acetylhydrazine	12(R)-HPETE	(6Z,9Z,12Z)-Octadecatrienoic acid	(2R)-O-Phospho-3-sulfolactate
2-Hydroxy-5-methyl-cis,cis-muconate	11H-14,15-EETA	(9Z,12Z,15Z)-Octadecatrienoic acid	(2R)-3-Sulfolactate
2-Oxo-5-methyl-cis-muconate	11,14,15-THETA	L-Xylulose 1-phosphate	Cobalt-sirohydrochlorin
Trichloroethanol	11(R)-HPETE	N(gamma)-Acetyldiaminobutyrate	2(alpha-D-Mannosyl)-D-glycerate
N-Acetylisoniazid	9(S)-HPETE	2-Keto-D-gluconic acid	1-Phosphatidyl-1D-myo-inositol 3,5-bisphosphate
Carboxyphosphamide	8(S)-HPETE	L-Seryl-tRNA(Sec)	4-Glutathionyl cyclophosphamide
5-FU	9(10)-EpOME	Hydrogenobyrinate a,c diamide	3-Amino-2-oxopropyl phosphate
D-glycero-beta-D-manno-Heptose 7-phosphate	12(13)-EpOME	Cob(II)yrinate a,c diamide	5-Hydroxyisourate
D-glycero-beta-D-manno-Heptose 1-phosphate	GDP-4-keto-6-L-deoxygalactose	Cob(I)yrinate a,c diamide	2,3-Ene acid
3-(Methylthio)propionic acid	3-Dehydro-L-gulonate 6-phosphate	Adenosyl cobyrinate a,c diamide	13(1)-Hydroxy-magnesium-protoporphyrin IX 13-monomethyl ester
10,16-Dihydroxyhexadecanoic acid	N,N-Dihydroxy-L-tyrosine	Adenosyl cobyrinate hexaamide	13(1)-Oxo-magnesium-protoporphyrin IX 13-monomethyl ester
D-Cathinone	Eriodictyol chalcone	Ethylene	Divinylprotochlorophyllide
(9Z)-Hexadecenoic acid	Precorrin 1	Deisopropylhydroxyatrazine	Divinyl chlorophyllide a
Amaranthin	N-Acetyl-L-citrulline	Naringenin chalcone	dTDP-4-oxo-6-deoxy-D-glucose
Betanin	NDP-glucose	Penicillin N	dTDP-3-methyl-4-oxo-2,6-dideoxy-L-glucose
Celosianin II	1,4-Dihydroxy-2-naphthoyl-CoA	Penicilloic acid	dTDP-L-mycarose
Gomphrenin-I	L-3,4-Dihydroxybutan-2-one 4-phosphate	dTDP-3,4-dioxo-2,6-dideoxy-D-glucose	dTDP-L-megosamine
Lampranthin II	(S)-2-Hydroxyacid	dTDP-4-oxo-2,6-dideoxy-L-glucose	dTDP-4-oxo-2,6-dideoxy-D-glucose
Chrysanthemin	myo-Inositol phosphate	3-O-alpha-Mycarosylerythronolide B	dTDP-4-oxo-2,6-dideoxy-L-mannose
Cyanidin 3-O-rutinoside	1,2-Dihydroxy-5-(methylthio)pent-1-en-3-one	3-Hydroxypimeloyl-CoA	dTDP-2,6-dideoxy-L-erythro-hexos-3-ulose
Cyanin	2,3-Diketo-5-methylthiopentyl-1-phosphate	6-Carboxyhex-2-enoyl-CoA	Apiforol
THF-L-glutamate	2-Hydroxy-3-keto-5-methylthiopentenyl-1-phosphate	4-Methylcatechol	5-Hydroxyferuloyl-CoA
Pinobanksin	6-(alpha-D-Glucosaminyl)-1D-myo-inositol	Aminoacetaldehyde	5-Hydroxyconiferaldehyde
Pinocembrin	5-Carboxyamino-1-(5-phospho-D-ribosyl)imidazole	2-Hydroxy-5-methyl-cis,cis-muconic semialdehyde	5-Hydroxyconiferyl alcohol
Galangin	1-Pyrroline	(4E)-2-Oxohexenoic acid	Caffeyl alcohol
5-O-Caffeoylshikimic acid	p-Hydroxyphenyl lignin	4-Hydroxy-2-oxohexanoic acid	p-Coumaroyl quinic acid
Feruloylputrescine	Guaiacyl lignin	2-Deoxy-5-keto-D-gluconic acid	5-Hydroxy-2-oxo-4-ureido-2,5-dihydro-1H-imidazole-5-carboxylate
Ecgonine	Syringyl lignin	2-Deoxy-5-keto-D-gluconic acid 6-phosphate	Kaempferol 3-O-glucoside
D-Fructose	5-Hydroxy-guaiacyl lignin	3'-Keto-3'-deoxy-ATP	1-Oxa-2-oxo-3-hydroxycycloheptane
Caffeic aldehyde	Iminoglycine	3'-Keto-3'-deoxy-AMP	3,5,7,9,11,13,15-Heptaoxo-hexadecanoyl-[acp]
2,6-Dimethylaniline	GDP-L-gulose	N-Acetyl-N6,N6,O-tridemethylpuromycin-5'-phosphate	3,5,7,9,11,13,15-Heptaoxo-octadecanoyl-[acp]
4-Hydroxybutyryl-CoA	L-Galactonate	Phenylacetic acid	3,5,7,9,11,13,15,17,19-Nonaoxo-eicosanoyl-[acp]
TCE epoxide	4-Methylaminobutyrate	4-Chlorophenoxyacetate	3,5,7,9,11,13,15,17,19-Nonaoxo-henicosanoyl-[acp]
Trichloroacetate	cis-Stilbene oxide	5-Chloro-2-hydroxymuconic semialdehyde	3,5,7,9,11,13,15,17,19-Nonaoxo-docosanoyl-[acp]
SN-38	(+)-(1R,2R)-1,2-Diphenylethane-1,2-diol	Protoanemonin	Pseudoecgonyl-CoA
2-Hydroxy-cis-hex-2,4-dienoate	(Z)-Phenylacetaldehyde oxime	cis-Acetylacrylate	5-Aminopentanal
4-Amino-4-deoxychorismate	UDP-L-Ara4N	2-Hydroxy-1,4-benzoquinone	cis-3-(3-Carboxyethenyl)-3,5-cyclohexadiene-1,2-diol
D-glycero-beta-D-manno-Heptose 1,7-bisphosphate	UDP-L-Ara4FN	2-Amino-3-oxo-4-phosphonooxybutyrate	trans-2,3-Dihydroxycinnamate
L-Arabinose	UDP-L-Ara4O	Isonicotinic acid	2-Hydroxy-6-ketononatrienedioate
HSO3-	Undecaprenyl phosphate alpha-L-Ara4FN	Acetylhydrazine	2-Phytyl-1,4-naphthoquinone
2-(alpha-D-Mannosyl)-3-phosphoglycerate	Undecaprenyl phosphate alpha-L-Ara4N	2-Hydroxy-5-methyl-cis,cis-muconate	Phosphodimethylethanolamine
UDP-6-sulfoquinovose	(6Z,9Z,12Z,15Z)-Octadecatetraenoyl-CoA	2-Oxo-5-methyl-cis-muconate	UDP-N-acetyl-D-galactosaminuronic acid
(2R)-O-Phospho-3-sulfolactate	(4Z,7Z,10Z,13Z,16Z,19Z)-Docosahexaenoyl-CoA	Trichloroethanol	Adipyl-CoA
(2R)-3-Sulfolactate	(4Z,7Z,10Z,13Z,16Z)-Docosapentaenoyl-CoA	N-Acetylisoniazid	5-Carboxy-2-pentenoyl-CoA
Cobalt-sirohydrochlorin	L-Ascorbate 6-phosphate	Carboxyphosphamide	(3S)-3-Hydroxyadipyl-CoA
2(alpha-D-Mannosyl)-D-glycerate	3-Oxostearoyl-CoA	5-FU	delta-Tocopherol
Poly[(R)-3-hydroxybutanoate]n-x	3-Hydroxyoctadecanoyl-CoA	D-glycero-beta-D-manno-Heptose 7-phosphate	beta-Tocopherol
Poly[(R)-3-hydroxybutanoate]x	3-Oxostearoyl-[acp]	D-glycero-beta-D-manno-Heptose 1-phosphate	S-(Hydroxymethyl)glutathione
1-Phosphatidyl-1D-myo-inositol 3,5-bisphosphate	3-Hydroxyoctadecanoyl-[acp]	3-(Methylthio)propionic acid	(R)-3-Hydroxy-3-methyl-2-oxopentanoate
4-Glutathionyl cyclophosphamide	(2E)-Octadecenoyl-[acp]	10,16-Dihydroxyhexadecanoic acid	(S)-5-Oxo-2,5-dihydrofuran-2-acetate
cis-3-(Carboxy-ethyl)-3,5-cyclo-hexadiene-1,2-diol	Lipoyl-[acp]	D-Cathinone	20-HETE
3-Amino-2-oxopropyl phosphate	3-Hydroxy-5-oxohexanoate	(9Z)-Hexadecenoic acid	19(S)-HETE
N-Ethylglycine	Stearidonic acid	Amaranthin	5,6-EET
5-Fluorodeoxyuridine	9(S)-HPOT	Betanin	8,9-EET
5-Hydroxyisourate	9,10-EOT	Celosianin II	11,12-EET
2,3-Ene acid	(2E,6Z,9Z,12Z,15Z,18Z,21Z)-Tetracosahepta-2,6,9,12,15,18,21-enoyl-CoA	Gomphrenin-I	14,15-EET
2,3-Dehydro-gibberellin A9	(6Z,9Z,12Z,15Z,18Z,21Z)-3-Hydroxytetracosahexa-6,9,12,15,18,21-enoyl-CoA	Lampranthin II	5,6-DHET
Gibberellin A7	(6Z,9Z,12Z,15Z,18Z,21Z)-3-Oxotetracosahexa-6,9,12,15,18,21-enoyl-CoA	Chrysanthemin	8,9-DHET
Gibberellin A5	(2E,6Z,9Z,12Z,15Z,18Z)-Tetracosahexa-2,6,9,12,15,18-enoyl-CoA	Cyanidin 3-O-rutinoside	11,12-DHET
dTDP-4-oxo-6-deoxy-D-glucose	(6Z,9Z,12Z,15Z,18Z)-3-Hydroxytetracosapenta-6,9,12,15,18-enoyl-CoA	Cyanin	14,15-DHET
dTDP-3-amino-3,4,6-trideoxy-D-glucose	(6Z,9Z,12Z,15Z,18Z)-3-Oxotetracosapenta-6,9,12,15,18-enoyl-CoA	THF-L-glutamate	16(R)-HETE
dTDP-3-methyl-4-oxo-2,6-dideoxy-L-glucose	2,4-Diamino-6-hydroxylaminotoluene	Pinobanksin	15H-11,12-EETA
dTDP-L-mycarose	Pinocembrin chalcone	Pinocembrin	11,12,15-THETA
dTDP-L-megosamine	Homoeriodictyol chalcone	Galangin	12(R)-HPETE
dTDP-4-oxo-2,6-dideoxy-D-glucose	Phlorizin chalcone	Ferreirin	11H-14,15-EETA
dTDP-4-oxo-2,6-dideoxy-L-mannose	4-Acetamido-2-amino-6-nitrotoluene	5-O-Caffeoylshikimic acid	11,14,15-THETA
dTDP-2,6-dideoxy-L-erythro-hexos-3-ulose	5-Hydroxyectoine	Feruloylputrescine	Fe3+
trans-2-Methyl-5-isopropylhexa-2,5-dienoic acid	3',5'-Cyclic diGMP	Ecgonine	11(R)-HPETE
cis-2-Methyl-5-isopropylhexa-2,5-dienoic acid	S-(Indolylmethylthiohydroximoyl)-L-cysteine	D-Fructose	9(S)-HPETE
trans-2-Methyl-5-isopropylhexa-2,5-dienoyl-CoA	2-Succinyl-5-enolpyruvyl-6-hydroxy-3-cyclohexene-1-carboxylate	Caffeic aldehyde	8(S)-HPETE
cis-2-Methyl-5-isopropylhexa-2,5-dienoyl-CoA	Hexadecenoyl-[acyl-carrier protein]	2,6-Dimethylaniline	9(10)-EpOME
3-Hydroxy-2,6-dimethyl-5-methylene-heptanoyl-CoA	Aminopropylcadaverine	4-Hydroxybutyryl-CoA	12(13)-EpOME
2,6-Dimethyl-5-methylene-3-oxo-heptanoyl-CoA	Benzylpenicilloic acid	TCE epoxide	GDP-4-keto-6-L-deoxygalactose
3-Isopropylbut-3-enoyl-CoA	all-trans-4-Hydroxyretinoic acid	Trichloroacetate	Chloral
3-Isopropyl-3-butenoic acid	all-trans-18-Hydroxyretinoic acid	SN-38	3-Dehydro-L-gulonate 6-phosphate
Avermectin A2b aglycone	all-trans-5,6-Epoxyretinoic acid	2-Hydroxy-cis-hex-2,4-dienoate	N,N-Dihydroxy-L-tyrosine
Avermectin B2b monosaccharide	Sucrose 6-phosphate	4-Amino-4-deoxychorismate	2,3,5,6-Tetrachlorophenol
Avermectin A2b monosaccharide	N-Acetylmuramic acid 6-phosphate	D-glycero-beta-D-manno-Heptose 1,7-bisphosphate	Eriodictyol chalcone
Avermectin B2b	5-Deoxy-D-glucuronate	L-Arabinose	Precorrin 1
Avermectin A2b	Sulfuric monoester	2-(alpha-D-Mannosyl)-3-phosphoglycerate	N-Acetyl-L-citrulline
Avermectin A1b aglycone	Caffeoquinone	UDP-6-sulfoquinovose	NDP-glucose
Avermectin B1b monosaccharide	Afzelin	(2R)-O-Phospho-3-sulfolactate	1,4-Dihydroxy-2-naphthoyl-CoA
Avermectin A1b monosaccharide	N-Hydroxyl-tryptamine	(2R)-3-Sulfolactate	L-3,4-Dihydroxybutan-2-one 4-phosphate
Avermectin B1b	Indole-3-acetaldoxime N-oxide	Cobalt-sirohydrochlorin	(S)-2-Hydroxyacid
Avermectin A1b	1,4-beta-D-Mannooligosaccharide	2(alpha-D-Mannosyl)-D-glycerate	myo-Inositol phosphate
Avermectin A2a aglycone	2-Aminobut-2-enoate	Poly[(R)-3-hydroxybutanoate]n-x	1,2-Dihydroxy-5-(methylthio)pent-1-en-3-one
Avermectin B2a monosaccharide	S-(Phenylacetothiohydroximoyl)-L-cysteine	Poly[(R)-3-hydroxybutanoate]x	2,3-Diketo-5-methylthiopentyl-1-phosphate
Avermectin A2a monosaccharide	S-(Hydroxyphenylacetothiohydroximoyl)-L-cysteine	1-Phosphatidyl-1D-myo-inositol 3,5-bisphosphate	2-Hydroxy-3-keto-5-methylthiopentenyl-1-phosphate
Avermectin B2a	3-Methylbutyraldehyde oxime	4-Glutathionyl cyclophosphamide	6-(alpha-D-Glucosaminyl)-1D-myo-inositol
Avermectin A2a	CDP-4-dehydro-3,6-dideoxy-D-glucose epimer	cis-3-(Carboxy-ethyl)-3,5-cyclo-hexadiene-1,2-diol	5-Carboxyamino-1-(5-phospho-D-ribosyl)imidazole
Avermectin A1a aglycone	CDP-ascarylose	3-Amino-2-oxopropyl phosphate	1-Pyrroline
Avermectin B1a monosaccharide	UDP-4-keto-rhamnose	N-Ethylglycine	p-Hydroxyphenyl lignin
Avermectin A1a monosaccharide	Cobalt-factor III	5-Fluorodeoxyuridine	Guaiacyl lignin
Avermectin B1a	Dopamine quinone	5-Hydroxyisourate	Syringyl lignin
Avermectin A1a	4,5-seco-Dopa	2,3-Ene acid	5-Hydroxy-guaiacyl lignin
Ansamitocin P-3	(2S)-Ethylmalonyl-CoA	2,3-Dehydro-gibberellin A9	Iminoglycine
Apiforol	N-Succinyl-L-citrulline	Gibberellin A7	2-Methyl-6-phytylquinol
5-Hydroxyferuloyl-CoA	N-Acetyl-alpha-D-galactosamine 1-phosphate	Gibberellin A5	2,3-Dimethyl-5-phytylquinol
5-Hydroxyconiferaldehyde	5'-Phosphoguanylyl(3'->5')guanosine	dTDP-4-oxo-6-deoxy-D-glucose	GDP-L-gulose
5-Hydroxyconiferyl alcohol	dTDP-L-ristosamine	dTDP-3-amino-3,4,6-trideoxy-D-glucose	L-Galactonate
Caffeyl alcohol	Monolysocardiolipin	dTDP-3-methyl-4-oxo-2,6-dideoxy-L-glucose	4-Methylaminobutyrate
p-Coumaroyl quinic acid	16-Hydroxypalmitate	dTDP-L-mycarose	cis-Stilbene oxide
UDP-kanosamine	p-Coumaroylputrescine	dTDP-L-megosamine	(+)-(1R,2R)-1,2-Diphenylethane-1,2-diol
5-Hydroxy-2-oxo-4-ureido-2,5-dihydro-1H-imidazole-5-carboxylate	7,12-Decaketide intermediate 1	dTDP-4-oxo-2,6-dideoxy-D-glucose	(Z)-Phenylacetaldehyde oxime
Kaempferol 3-O-glucoside	9,14-Decaketide intermediate 1	dTDP-4-oxo-2,6-dideoxy-L-mannose	UDP-L-Ara4N
3,5,7,9,11,13,15-Heptaoxo-hexadecanoyl-[acp]	16-Oxo-palmitate	dTDP-2,6-dideoxy-L-erythro-hexos-3-ulose	UDP-L-Ara4FN
3,5,7,9,11,13,15-Heptaoxo-octadecanoyl-[acp]	18-Hydroxyoleate	trans-2-Methyl-5-isopropylhexa-2,5-dienoic acid	UDP-L-Ara4O
3,5,7,9,11,13,15,17,19-Nonaoxo-eicosanoyl-[acp]	18-Oxooleate	cis-2-Methyl-5-isopropylhexa-2,5-dienoic acid	Undecaprenyl phosphate alpha-L-Ara4FN
3,5,7,9,11,13,15,17,19-Nonaoxo-henicosanoyl-[acp]	N-Hydroxy-L-phenylalanine	trans-2-Methyl-5-isopropylhexa-2,5-dienoyl-CoA	Undecaprenyl phosphate alpha-L-Ara4N
3,5,7,9,11,13,15,17,19-Nonaoxo-docosanoyl-[acp]	(E)-Phenylacetaldoxime	cis-2-Methyl-5-isopropylhexa-2,5-dienoyl-CoA	(6Z,9Z,12Z,15Z)-Octadecatetraenoyl-CoA
Jadomycin B	N,N-Dihydroxy-L-phenylalanine	3-Hydroxy-2,6-dimethyl-5-methylene-heptanoyl-CoA	(4Z,7Z,10Z,13Z,16Z,19Z)-Docosahexaenoyl-CoA
Urdamycin B	N-Hydroxy-L-tryptophan	2,6-Dimethyl-5-methylene-3-oxo-heptanoyl-CoA	(4Z,7Z,10Z,13Z,16Z)-Docosapentaenoyl-CoA
Urdamycin A	N,N-Dihydroxy-L-tryptophan	3-Isopropylbut-3-enoyl-CoA	L-Ascorbate 6-phosphate
Rhodomycin D	Cobyrinate c-monamide	3-Isopropyl-3-butenoic acid	3-Oxostearoyl-CoA
Ecgonine methyl ester	2'-(5-Triphosphoribosyl)-3'-dephospho-CoA	Avermectin A2b aglycone	3-Hydroxyoctadecanoyl-CoA
5-Aminopentanal	1,2-Diacyl-sn-glycerol 3-diphosphate	Avermectin B2b monosaccharide	3-Oxostearoyl-[acp]
cis-3-(3-Carboxyethenyl)-3,5-cyclohexadiene-1,2-diol	Quercetin 3-O-rhamnoside 7-O-glucoside	Avermectin A2b monosaccharide	3-Hydroxyoctadecanoyl-[acp]
trans-2,3-Dihydroxycinnamate	D-glycero-alpha-D-manno-Heptose 7-phosphate	Avermectin B2b	(2E)-Octadecenoyl-[acp]
2-Hydroxy-6-ketononatrienedioate	D-glycero-D-manno-Heptose 7-phosphate	Avermectin A2b	Protein N6-(lipoyl)lysine
Pelargonidin 3-O-(6-caffeoyl-beta-D-glucoside) 5-O-beta-D-glucoside	Coniferyl acetate	Avermectin A1b aglycone	Lipoyl-AMP
5'-Deoxy-5-fluorouridine	(2R)-Ethylmalonyl-CoA	Avermectin B1b monosaccharide	Lipoyl-[acp]
Phosphodimethylethanolamine	6-Carboxy-5,6,7,8-tetrahydropterin	Avermectin A1b monosaccharide	3,5-Dibromo-4-hydroxybenzamide
Tribromobisphenol A	(2S,4S)-4-Hydroxy-2,3,4,5-tetrahydrodipicolinate	Avermectin B1b	2,6-Dibromohydroquinone
Dibromobisphenol A	Coumaryl acetate	Avermectin A1b	Cyclopropanecarboxyl-CoA
Monobromobisphenol A	(4S)-4-Hydroxy-2-oxoglutarate	Avermectin A2a aglycone	3-Hydroxy-5-oxohexanoate
Bisphenol A	meso-2,3-Butanediol	Avermectin B2a monosaccharide	Stearidonic acid
1,2-Bis(4-hydroxyphenyl)-2-propanol	Long-chain acyl-[acyl-carrier protein]	Avermectin A2a monosaccharide	9(S)-HPOT
2,2-Bis(4-hydroxyphenyl)-1-propanol	3-[(1-Carboxyvinyl)oxy]benzoate	Avermectin B2a	9,10-EOT
4,4'-Dihydroxy-alpha-methylstilbene	Raffinose	Avermectin A2a	3,6,8-Trimethylallantoin
2,3-Bis(4-hydroxyphenyl)-1,2-propanediol	Maltose	Avermectin A1a aglycone	(2E,6Z,9Z,12Z,15Z,18Z,21Z)-Tetracosahepta-2,6,9,12,15,18,21-enoyl-CoA
4-Hydroxyphenacyl alcohol	Stachyose	Avermectin B1a monosaccharide	(6Z,9Z,12Z,15Z,18Z,21Z)-3-Hydroxytetracosahexa-6,9,12,15,18,21-enoyl-CoA
Hydrobromic acid	Cellobiose	Avermectin A1a monosaccharide	(6Z,9Z,12Z,15Z,18Z,21Z)-3-Oxotetracosahexa-6,9,12,15,18,21-enoyl-CoA
UDP-N-acetyl-D-galactosaminuronic acid	Trehalose	Avermectin B1a	(2E,6Z,9Z,12Z,15Z,18Z)-Tetracosahexa-2,6,9,12,15,18-enoyl-CoA
2-Hydroxy-8-methylchromene-2-carboxylate	Neohancoside D	Avermectin A1a	(6Z,9Z,12Z,15Z,18Z)-3-Hydroxytetracosapenta-6,9,12,15,18-enoyl-CoA
2-Naphthoic acid	Manninotriose	Ansamitocin P-3	(6Z,9Z,12Z,15Z,18Z)-3-Oxotetracosapenta-6,9,12,15,18-enoyl-CoA
2-Hydroxy-7-hydroxymethylchromene-2-carboxylate	Melibiose	Apiforol	2,4-Diamino-6-hydroxylaminotoluene
Naphthyl-2-methyl-succinyl-CoA	Isomaltose	2'-Hydroxybiochanin A	Pinocembrin chalcone
Naphthyl-2-methylene-succinyl-CoA	Trehalose 6-phosphate	5-Hydroxyferuloyl-CoA	Homoeriodictyol chalcone
Naphthyl-2-hydroxymethyl-succinyl CoA	Chitobiose	5-Hydroxyconiferaldehyde	Phlorizin chalcone
Naphthyl-2-oxomethyl-succinyl-CoA	Galactinol	5-Hydroxyconiferyl alcohol	4-Acetamido-2-amino-6-nitrotoluene
2-Naphthoyl-CoA	1,4-alpha-D-Glucan	Caffeyl alcohol	5-Hydroxyectoine
S-(Hydroxymethyl)glutathione	Lactose	p-Coumaroyl quinic acid	3',5'-Cyclic diGMP
4-Chloroaniline	Sucrose 6'-phosphate	UDP-kanosamine	3-Fluorocatechol
(R)-3-Hydroxy-3-methyl-2-oxopentanoate	G10518	5-Hydroxy-2-oxo-4-ureido-2,5-dihydro-1H-imidazole-5-carboxylate	4-Fluorocatechol
(S)-5-Oxo-2,5-dihydrofuran-2-acetate	Epimelibiose	Kaempferol 3-O-glucoside	3-Fluoro-cis,cis-muconate
20-HETE	Starch	3,5,7,9,11,13,15-Heptaoxo-hexadecanoyl-[acp]	2-Fluoro-cis,cis-muconate
19(S)-HETE	Cyclomaltodextrin	3,5,7,9,11,13,15-Heptaoxo-octadecanoyl-[acp]	4-Fluoromuconolactone
5,6-EET	G10587	3,5,7,9,11,13,15,17,19-Nonaoxo-eicosanoyl-[acp]	5-Fluoromuconolactone
8,9-EET		3,5,7,9,11,13,15,17,19-Nonaoxo-henicosanoyl-[acp]	3-Fluorocyclohexadiene-cis,cis-1,2-diol-1-carboxylate
11,12-EET		3,5,7,9,11,13,15,17,19-Nonaoxo-docosanoyl-[acp]	5-Fluorocyclohexadiene-cis,cis-1,2-diol-1-carboxylate
14,15-EET		Jadomycin B	4-Fluorocyclohexadiene-cis,cis-1,2-diol-1-carboxylate
5,6-DHET		Urdamycin B	6-Fluorocyclohexadiene-cis,cis-1,2-diol-1-carboxylate
8,9-DHET		Urdamycin A	2-Fluorocyclohexadiene-cis,cis-1,2-diol-1-carboxylate
11,12-DHET		Rhodomycin D	Hydrofluoric acid
14,15-DHET		Ecgonine methyl ester	S-(Indolylmethylthiohydroximoyl)-L-cysteine
16(R)-HETE		5-Aminopentanal	2-Succinyl-5-enolpyruvyl-6-hydroxy-3-cyclohexene-1-carboxylate
15H-11,12-EETA		cis-3-(3-Carboxyethenyl)-3,5-cyclohexadiene-1,2-diol	Hexadecenoyl-[acyl-carrier protein]
11,12,15-THETA		trans-2,3-Dihydroxycinnamate	7(1)-Hydroxychlorophyllide a
12(R)-HPETE		2-Hydroxy-6-ketononatrienedioate	Chlorophyllide b
11H-14,15-EETA		Pelargonidin 3-O-(6-caffeoyl-beta-D-glucoside) 5-O-beta-D-glucoside	Alcophosphamide
11,14,15-THETA		5'-Deoxy-5-fluorouridine	Aminopropylcadaverine
11(R)-HPETE		Phosphodimethylethanolamine	Glutathionylaminopropylcadaverine
9(S)-HPETE		Hydrobromic acid	6-Thiourate
8(S)-HPETE		UDP-N-acetyl-D-galactosaminuronic acid	6-Methylmercaptopurine
9(10)-EpOME		S-(Hydroxymethyl)glutathione	6-Methylthiopurine 5'-monophosphate ribonucleotide
12(13)-EpOME		(R)-3-Hydroxy-3-methyl-2-oxopentanoate	6-Mercaptopurine ribonucleoside 5'-diphosphate
GDP-4-keto-6-L-deoxygalactose		(S)-5-Oxo-2,5-dihydrofuran-2-acetate	6-Mercaptopurine ribonucleoside triphosphate
Chloral		20-HETE	6-Thioxanthine 5'-monophosphate
S-(1,2-Dichlorovinyl)glutathione		19(S)-HETE	6-Thioguanosine monophosphate
2-Bromoacetaldehyde		5,6-EET	6-Methylthioguanosine monophosphate
S-(Formylmethyl)glutathione		8,9-EET	Benzylpenicilloic acid
Glutathione episulfonium ion		11,12-EET	all-trans-4-Hydroxyretinoic acid
3-Dehydro-L-gulonate 6-phosphate		14,15-EET	all-trans-18-Hydroxyretinoic acid
all-trans-13,14-Dihydroretinol		5,6-DHET	all-trans-5,6-Epoxyretinoic acid
N,N-Dihydroxy-L-tyrosine		8,9-DHET	Sucrose 6-phosphate
Eriodictyol chalcone		11,12-DHET	N-Acetylmuramic acid 6-phosphate
Precorrin 1		14,15-DHET	5-Deoxy-D-glucuronate
N-Acetyl-L-citrulline		16(R)-HETE	Sulfuric monoester
NDP-glucose		15H-11,12-EETA	Caffeoquinone
1,4-Dihydroxy-2-naphthoyl-CoA		11,12,15-THETA	Protein N6-(dihydrolipoyl)lysine
L-3,4-Dihydroxybutan-2-one 4-phosphate		12(R)-HPETE	Afzelin
(S)-2-Hydroxyacid		11H-14,15-EETA	N-Hydroxyl-tryptamine
myo-Inositol phosphate		11,14,15-THETA	Indole-3-acetaldoxime N-oxide
1,2-Dihydroxy-5-(methylthio)pent-1-en-3-one		11(R)-HPETE	1,4-beta-D-Mannooligosaccharide
2,3-Diketo-5-methylthiopentyl-1-phosphate		9(S)-HPETE	2-Aminobut-2-enoate
2-Hydroxy-3-keto-5-methylthiopentenyl-1-phosphate		8(S)-HPETE	S-(Phenylacetothiohydroximoyl)-L-cysteine
6-(alpha-D-Glucosaminyl)-1D-myo-inositol		9(10)-EpOME	S-(Hydroxyphenylacetothiohydroximoyl)-L-cysteine
5-Carboxyamino-1-(5-phospho-D-ribosyl)imidazole		12(13)-EpOME	3-Methylbutyraldehyde oxime
1-Pyrroline		GDP-4-keto-6-L-deoxygalactose	CDP-4-dehydro-3,6-dideoxy-D-glucose epimer
2-Dehydro-L-idonate		Chloral	CDP-ascarylose
gamma-Glutamyl-gamma-aminobutyraldehyde		S-(1,2-Dichlorovinyl)glutathione	UDP-4-keto-rhamnose
4-(L-gamma-Glutamylamino)butanoate		2-Bromoacetaldehyde	Cobalt-factor III
p-Hydroxyphenyl lignin		S-(Formylmethyl)glutathione	Dihydrogeranylgeranyl diphosphate
Guaiacyl lignin		Glutathione episulfonium ion	Tetrahydrogeranylgeranyl diphosphate
Syringyl lignin		3-Dehydro-L-gulonate 6-phosphate	cyclo-Dopa 5-O-glucoside
5-Hydroxy-guaiacyl lignin		N,N-Dihydroxy-L-tyrosine	cyclo-Dopa-glucuronylglucoside
Iminoglycine		Eriodictyol chalcone	Dopamine quinone
GDP-L-gulose		Precorrin 1	4,5-seco-Dopa
L-Galactonate		N-Acetyl-L-citrulline	(2S)-Ethylmalonyl-CoA
(Z)-Phenylacetaldehyde oxime		NDP-glucose	N-Succinyl-L-citrulline
Glycosyl-4,4'-diaponeurosporenoate		1,4-Dihydroxy-2-naphthoyl-CoA	N-Acetyl-alpha-D-galactosamine 1-phosphate
Staphyloxanthin		L-3,4-Dihydroxybutan-2-one 4-phosphate	5'-Phosphoguanylyl(3'->5')guanosine
UDP-L-Ara4N		(S)-2-Hydroxyacid	dTDP-L-ristosamine
UDP-L-Ara4FN		myo-Inositol phosphate	Monolysocardiolipin
UDP-L-Ara4O		N-Formyl-D-kynurenine	7(1)-Hydroxychlorophyll a
Undecaprenyl phosphate alpha-L-Ara4FN		1,2-Dihydroxy-5-(methylthio)pent-1-en-3-one	3-Vinylbacteriochlorophyllide a
Undecaprenyl phosphate alpha-L-Ara4N		2,3-Diketo-5-methylthiopentyl-1-phosphate	3-Hydroxyethylbacteriochlorophyllide a
L-Ascorbate 6-phosphate		2-Hydroxy-3-keto-5-methylthiopentenyl-1-phosphate	3-Hydroxyethylchlorophyllide a
3-Oxostearoyl-CoA		6-(alpha-D-Glucosaminyl)-1D-myo-inositol	Bacteriochlorophyllide a
3-Hydroxyoctadecanoyl-CoA		5-Carboxyamino-1-(5-phospho-D-ribosyl)imidazole	16-Hydroxypalmitate
3-Oxostearoyl-[acp]		1-Pyrroline	p-Coumaroylputrescine
3-Hydroxyoctadecanoyl-[acp]		2-Dehydro-L-idonate	7,12-Decaketide intermediate 1
Lipoyl-[acp]		gamma-Glutamyl-gamma-aminobutyraldehyde	9,14-Decaketide intermediate 1
2-Hydroxy-6-oxo-6-(2-carboxyphenyl)-hexa-2,4-dienoate		4-(L-gamma-Glutamylamino)butanoate	16-Oxo-palmitate
Cyanidin 5-O-glucoside		5alpha-Campestan-3-one	18-Hydroxyoleate
Stearidonic acid		Teasterone	18-Oxooleate
9(S)-HPOT		3-Dehydroteasterone	N-Hydroxy-L-phenylalanine
9,10-EOT		22alpha-Hydroxy-campest-4-en-3-one	(E)-Phenylacetaldoxime
2,4-Diamino-6-hydroxylaminotoluene		22alpha-Hydroxy-5alpha-campestan-3-one	N,N-Dihydroxy-L-phenylalanine
Pinocembrin chalcone		6-Deoxoteasterone	N-Hydroxy-L-tryptophan
Homoeriodictyol chalcone		3-Dehydro-6-deoxoteasterone	N,N-Dihydroxy-L-tryptophan
Phlorizin chalcone		p-Hydroxyphenyl lignin	Cobyrinate c-monamide
4-Acetamido-2-amino-6-nitrotoluene		Guaiacyl lignin	2'-(5-Triphosphoribosyl)-3'-dephospho-CoA
5-Hydroxyectoine		Syringyl lignin	1,2-Diacyl-sn-glycerol 3-diphosphate
trans-Zeatin-7-beta-D-glucoside		5-Hydroxy-guaiacyl lignin	Quercetin 3-O-rhamnoside 7-O-glucoside
Dihydrozeatin-O-glucoside		Iminoglycine	D-glycero-alpha-D-manno-Heptose 7-phosphate
3',5'-Cyclic diGMP		GDP-L-gulose	D-glycero-D-manno-Heptose 7-phosphate
trans-Geranyl-CoA		L-Galactonate	Coniferyl acetate
S-(Indolylmethylthiohydroximoyl)-L-cysteine		Cholesterol-5alpha,6alpha-epoxide	(2R)-Ethylmalonyl-CoA
2-Succinyl-5-enolpyruvyl-6-hydroxy-3-cyclohexene-1-carboxylate		(Z)-Phenylacetaldehyde oxime	6-Carboxy-5,6,7,8-tetrahydropterin
Hexadecenoyl-[acyl-carrier protein]		Glycosyl-4,4'-diaponeurosporenoate	(2S,4S)-4-Hydroxy-2,3,4,5-tetrahydrodipicolinate
APC		Staphyloxanthin	Coumaryl acetate
NPC		UDP-L-Ara4N	(4S)-4-Hydroxy-2-oxoglutarate
Alcophosphamide		UDP-L-Ara4FN	meso-2,3-Butanediol
3-Hydroxylidocaine		UDP-L-Ara4O	Long-chain acyl-[acyl-carrier protein]
Monoethylglycinexylidide		Undecaprenyl phosphate alpha-L-Ara4FN	3-[(1-Carboxyvinyl)oxy]benzoate
Aminopropylcadaverine		Undecaprenyl phosphate alpha-L-Ara4N	Raffinose
6-Thiourate		L-Ascorbate 6-phosphate	Maltose
6-Methylmercaptopurine		3-Oxostearoyl-CoA	Stachyose
6-Methylthiopurine 5'-monophosphate ribonucleotide		3-Hydroxyoctadecanoyl-CoA	Cellobiose
6-Mercaptopurine ribonucleoside 5'-diphosphate		3-Oxostearoyl-[acp]	Trehalose
6-Mercaptopurine ribonucleoside triphosphate		3-Hydroxyoctadecanoyl-[acp]	Neohancoside D
6-Thioxanthine 5'-monophosphate		(+)-Sophorol	Manninotriose
6-Thioguanosine monophosphate		(-)-Sophorol	Melibiose
6-Methylthioguanosine monophosphate		Lipoyl-[acp]	Isomaltose
N,N'-Diacetylhydrazine		(22R,23R)-22,23-Dihydroxy-campest-4-en-3-one	Trehalose 6-phosphate
5,6-Dihydro-5-fluorouracil		Cyanidin 5-O-glucoside	Chitobiose
alpha-Fluoro-beta-ureidopropionic acid		Stearidonic acid	Galactinol
alpha-Fluoro-beta-alanine		9(S)-HPOT	1,4-alpha-D-Glucan
5-Fluorouridine		9,10-EOT	Lactose
5-Fluorouridine monophosphate		7-Methyluric acid	Sucrose 6'-phosphate
5'-Deoxy-5-fluorocytidine		3-Methylxanthine	G10518
N,N-Diethylglycine		3,7-Dimethyluric acid	Epimelibiose
Benzylpenicilloic acid		2,4-Diamino-6-hydroxylaminotoluene	Starch
Sucrose 6-phosphate		Pinocembrin chalcone	Cyclomaltodextrin
N-Acetylmuramic acid 6-phosphate		Homoeriodictyol chalcone	G10587
5-Deoxy-D-glucuronate		Phlorizin chalcone
Sulfuric monoester		4-Acetamido-2-amino-6-nitrotoluene
Caffeoquinone		5-Hydroxyectoine
Afzelin		trans-Zeatin-7-beta-D-glucoside
de-Hypoxanthine futalosine		Dihydrozeatin-O-glucoside
N-Hydroxyl-tryptamine		3',5'-Cyclic diGMP
Indole-3-acetaldoxime N-oxide		S-(Indolylmethylthiohydroximoyl)-L-cysteine
1,4-beta-D-Mannooligosaccharide		2-Succinyl-5-enolpyruvyl-6-hydroxy-3-cyclohexene-1-carboxylate
2-Aminobut-2-enoate		Hexadecenoyl-[acyl-carrier protein]
S-(Phenylacetothiohydroximoyl)-L-cysteine		APC
S-(Hydroxyphenylacetothiohydroximoyl)-L-cysteine		NPC
3-Methylbutyraldehyde oxime		Alcophosphamide
CDP-4-dehydro-3,6-dideoxy-D-glucose epimer		3-Hydroxylidocaine
CDP-ascarylose		Monoethylglycinexylidide
UDP-4-keto-rhamnose		Aminopropylcadaverine
Cobalt-factor III		6-Thiourate
Curcumin monoglucoside		6-Methylmercaptopurine
Curcumin diglucoside		6-Methylthiopurine 5'-monophosphate ribonucleotide
cyclo-Dopa 5-O-glucoside		6-Mercaptopurine ribonucleoside 5'-diphosphate
cyclo-Dopa-glucuronylglucoside		6-Mercaptopurine ribonucleoside triphosphate
Dopamine quinone		6-Thioxanthine 5'-monophosphate
4,5-seco-Dopa		6-Thioguanosine monophosphate
(2S)-Ethylmalonyl-CoA		6-Methylthioguanosine monophosphate
dTDP-4-amino-2,3,4,6-tetradeoxy-D-glucose		N,N'-Diacetylhydrazine
dTDP-D-forosamine		5,6-Dihydro-5-fluorouracil
N-Succinyl-L-citrulline		alpha-Fluoro-beta-ureidopropionic acid
N-Acetyl-alpha-D-galactosamine 1-phosphate		alpha-Fluoro-beta-alanine
5'-Phosphoguanylyl(3'->5')guanosine		5-Fluorouridine
dTDP-L-ristosamine		5-Fluorouridine monophosphate
Monolysocardiolipin		5'-Deoxy-5-fluorocytidine
16-Hydroxypalmitate		N,N-Diethylglycine
1,1-Dichloroethane		Benzylpenicilloic acid
Chloroethane		Sucrose 6-phosphate
4-Methyl-3-oxoadipate-enol-lactone		N-Acetylmuramic acid 6-phosphate
4-Methyl-3-oxoadipate		5-Deoxy-D-glucuronate
Phthalate 3,4-cis-dihydrodiol		Sulfuric monoester
p-Coumaroylputrescine		Caffeoquinone
7,12-Decaketide intermediate 1		Afzelin
9,14-Decaketide intermediate 1		N-Hydroxyl-tryptamine
C1'-C9-Glycosylated UWM6		Indole-3-acetaldoxime N-oxide
16-Oxo-palmitate		1,4-beta-D-Mannooligosaccharide
N-Hydroxy-L-phenylalanine		2-Aminobut-2-enoate
(E)-Phenylacetaldoxime		S-(Phenylacetothiohydroximoyl)-L-cysteine
N,N-Dihydroxy-L-phenylalanine		S-(Hydroxyphenylacetothiohydroximoyl)-L-cysteine
N-Hydroxy-L-tryptophan		3-Methylbutyraldehyde oxime
N,N-Dihydroxy-L-tryptophan		CDP-4-dehydro-3,6-dideoxy-D-glucose epimer
Cobyrinate c-monamide		CDP-ascarylose
2'-(5-Triphosphoribosyl)-3'-dephospho-CoA		UDP-4-keto-rhamnose
1,2-Diacyl-sn-glycerol 3-diphosphate		Cobalt-factor III
Quercetin 3-O-rhamnoside 7-O-glucoside		7-Oxateasterone
Pimeloyl-[acyl-carrier protein] methyl ester		Curcumin monoglucoside
D-glycero-alpha-D-manno-Heptose 7-phosphate		Curcumin diglucoside
D-glycero-alpha-D-manno-Heptose 1-phosphate		cyclo-Dopa 5-O-glucoside
D-glycero-D-manno-Heptose 7-phosphate		cyclo-Dopa-glucuronylglucoside
Ansamitocinoside P-3		Dopamine quinone
Coniferyl acetate		4,5-seco-Dopa
(2R)-Ethylmalonyl-CoA		(2S)-Ethylmalonyl-CoA
6-Carboxy-5,6,7,8-tetrahydropterin		dTDP-4-amino-2,3,4,6-tetradeoxy-D-glucose
(2S,4S)-4-Hydroxy-2,3,4,5-tetrahydrodipicolinate		dTDP-D-forosamine
3-Ketoglutaryl-[acp] methyl ester		Cholesterol sulfate
3-Hydroxyglutaryl-[acp] methyl ester		3beta-Hydroxypregn-5-en-20-one sulfate
Enoylglutaryl-[acp] methyl ester		N-Succinyl-L-citrulline
Glutaryl-[acp] methyl ester		N-Acetyl-alpha-D-galactosamine 1-phosphate
3-Ketopimeloyl-[acp] methyl ester		5'-Phosphoguanylyl(3'->5')guanosine
3-Hydroxypimeloyl-[acp] methyl ester		dTDP-L-ristosamine
Enoylpimeloyl-[acp] methyl ester		Monolysocardiolipin
2-Oxoglutaryl-CoA		16-Hydroxypalmitate
Coumaryl acetate		4-Methyl-3-oxoadipate-enol-lactone
(4S)-4-Hydroxy-2-oxoglutarate		4-Methyl-3-oxoadipate
meso-2,3-Butanediol		p-Coumaroylputrescine
Long-chain acyl-[acyl-carrier protein]		7,12-Decaketide intermediate 1
3-[(1-Carboxyvinyl)oxy]benzoate		9,14-Decaketide intermediate 1
G00032		C1'-C9-Glycosylated UWM6
Paragloboside		16-Oxo-palmitate
nLc5Cer		18-Hydroxyoleate
Type II B antigen		18-Oxooleate
G00057		N-Hydroxy-L-phenylalanine
nLc6Cer		(E)-Phenylacetaldoxime
nLc8Cer		N,N-Dihydroxy-L-phenylalanine
G00073		N-Hydroxy-L-tryptophan
III3Fuc-nLc6Cer		N,N-Dihydroxy-L-tryptophan
iso-nLc8Cer		Cobyrinate c-monamide
G00082		2'-(5-Triphosphoribosyl)-3'-dephospho-CoA
G00085		1,2-Diacyl-sn-glycerol 3-diphosphate
G00086		Quercetin 3-O-rhamnoside 7-O-glucoside
V3Fuc,III3Fuc-nLc6Cer		Pimeloyl-[acyl-carrier protein] methyl ester
Galactosylgloboside		alpha-Kdo-(2->8)-alpha-Kdo-(2->4)-alpha-Kdo-(2->6)-lipid IVA
G00102		alpha-Kdo-(2->8)-[alpha-Kdo-(2->4)]-alpha-Kdo-(2->4)-alpha-Kdo-(2->6)-lipid IVA
G00103		D-glycero-alpha-D-manno-Heptose 7-phosphate
Raffinose		D-glycero-alpha-D-manno-Heptose 1-phosphate
Maltose		D-glycero-D-manno-Heptose 7-phosphate
Stachyose		Ansamitocinoside P-3
Cellobiose		Coniferyl acetate
Trehalose		(2R)-Ethylmalonyl-CoA
Neohancoside D		6-Carboxy-5,6,7,8-tetrahydropterin
Manninotriose		(2S,4S)-4-Hydroxy-2,3,4,5-tetrahydrodipicolinate
DWA-2		Isopentenyl phosphate
Melibiose		3-Ketoglutaryl-[acp] methyl ester
Isomaltose		3-Hydroxyglutaryl-[acp] methyl ester
Trehalose 6-phosphate		Enoylglutaryl-[acp] methyl ester
Chitobiose		Glutaryl-[acp] methyl ester
Galactinol		3-Ketopimeloyl-[acp] methyl ester
1,4-alpha-D-Glucan		3-Hydroxypimeloyl-[acp] methyl ester
Lactose		Enoylpimeloyl-[acp] methyl ester
Sucrose 6'-phosphate		Coumaryl acetate
G10518		(4S)-4-Hydroxy-2-oxoglutarate
Epimelibiose		meso-2,3-Butanediol
Starch		Long-chain acyl-[acyl-carrier protein]
Cyclomaltodextrin		3-[(1-Carboxyvinyl)oxy]benzoate
G10584		G00032
G10587		Paragloboside
G13043		nLc5Cer
G13057		Type II B antigen
G13058		G00057
G13059		nLc6Cer
		nLc8Cer
		G00073
		III3Fuc-nLc6Cer
		iso-nLc8Cer
		G00082
		G00085
		G00086
		V3Fuc,III3Fuc-nLc6Cer
		Galactosylgloboside
		G00102
		G00103
		Raffinose
		Maltose
		Stachyose
		Cellobiose
		Trehalose
		Neohancoside D
		Manninotriose
		Melibiose
		Isomaltose
		Trehalose 6-phosphate
		Chitobiose
		Galactinol
		1,4-alpha-D-Glucan
		Lactose
		Sucrose 6'-phosphate
		G10518
		Epimelibiose
		Starch
		Cyclomaltodextrin
		G10584
		G10587
		G13057
		G13058
		G13059

## Sheet: Table S6
Supplementary Table 6 -
Simpson and Shannon indices calculations per enzyme per niche.
Mean	0.419259	0.399395	0.401433	0.408095	0.440939	0.440766	0.46258	0.445365	0.428457	0.439292	1.36154	1.42414	1.43132	1.42008	1.23665	1.24898	1.1665	1.20402	1.28952	1.2295
Enzyme	simpson wheat root 1	simpson wheat root 2	simpson wheat root 3	simpson wheat soil 1	simpson wheat soil 2	simpson cucumber soil1	simpson cucumber soil 2	simpson cucumber root 1	simpson cucumber root 2	simpson cucumber root 3	shannon wheat root 1	shannon wheat root 2	shannon wheat root 3	shannon wheat soil 1	shannon wheat soil 2	shannon cucumber soil 1	shannon cucumber soil 2	shannon cucumber root 1	shannon cucumber root 2	shannon cucumber root 3
3.1.2.1	0.87387	0.850312	0.606813	0.693842	0.487976	0.721417	0.746716	0.316311	0.568	0.339902	0.323286	0.401253	0.799575	0.760323	1.11601	0.67318	0.612334	1.35556	0.93129	1.31566
1.2.1.9	0.35782	0.347125	0.356194	0.409501	0.410213	0.316289	0.407818	0.610253	0.637397	0.364871	1.39348	1.47099	1.39335	1.25447	1.05703	1.22408	1.04977	0.701335	0.758403	1.22606
1.7.7.1	0.280055	0.300447	0.308701	0.318669	0.265992	0.240262	0.229117	0.270489	0.253253	0.288781	1.56856	1.54339	1.54438	1.48745	1.61105	1.77013	1.70532	1.50747	1.6223	1.60909
1.1.2.7	NA	NA	NA	NA	NA	NA	NA	1	1	1	NA	NA	NA	NA	NA	NA	NA	0	0	0
3.6.3.14	0.130356	0.110188	0.120057	0.124654	0.16182	0.14671	0.153356	0.192056	0.120422	0.162972	2.56337	2.65997	2.57981	2.62209	2.11806	2.19819	2.09237	2.02189	2.43422	2.12835
2.6.1.-	0.148577	0.263772	0.358508	0.199306	0.321993	0.337123	0.33712	0.334877	0.268905	0.295787	2.0518	1.6458	1.40267	1.88082	1.31182	1.28635	1.30499	1.32384	1.47276	1.42449
3.1.3.76	NA	NA	1	NA	1	1	1	1	1	1	NA	NA	0	NA	0	0	0	0	0	0
3.6.3.28	0.330486	0.43594	0.526003	0.255594	0.396632	0.357514	0.380061	0.371592	0.324994	0.385891	1.35728	1.22016	1.07336	1.66494	1.20946	1.27669	1.27507	1.35435	1.44453	1.28611
2.8.1.10	0.266091	0.165323	0.182245	0.170999	0.178869	0.172246	0.226461	0.191189	0.202209	0.200548	1.85769	2.14167	2.12147	2.12897	1.89159	1.93535	1.69884	1.7908	1.8788	1.78393
2.3.1.101	NA	NA	NA	NA	1	1	1	NA	NA	NA	NA	NA	NA	NA	0	0	0	NA	NA	NA
3.8.1.3	0.811634	0.807811	0.595978	0.57656	0.589433	0.51738	0.508273	0.50445	0.546314	0.676119	0.336496	0.341663	0.593836	0.614503	0.600837	0.675665	0.684851	0.688691	0.646091	0.504878
5.1.3.4	0.432515	0.459427	0.439792	0.416819	0.208434	0.210687	0.360595	0.385918	0.361756	0.255348	0.953559	0.907248	1.05715	1.0835	1.6789	1.69308	1.37136	1.32059	1.19192	1.63122
4.1.1.81	1	1	0.50676	1	0.539452	0.665748	0.807159	1	1	1	0	0	0.686371	0	0.653159	0.516754	0.342542	0	0	0
1.4.1.24	0.53719	0.52	0.619274	0.59955	0.959201	0.64497	0.650364	1	0.988304	1	0.655482	0.673012	0.676461	0.723315	0.101265	0.540204	0.534159	0	0.0360756	0
5.3.1.30	0.206299	0.215945	0.242827	0.199582	0.639494	0.559898	0.772843	0.514488	0.313944	0.572168	2.00427	1.93322	1.80408	2.00697	0.93093	1.09259	0.625521	1.14901	1.47717	1.04301
3.2.1.31	0.216975	0.232363	0.263746	0.208673	0.211096	0.202091	0.253185	0.188928	0.242041	0.229419	1.78352	1.81042	1.78711	1.8802	1.7373	1.78931	1.5512	1.86732	1.47603	1.67386
2.7.7.63	0.334792	0.728361	0.80587	0.332651	0.468285	0.497598	0.678268	0.507812	0.75471	0.623099	1.31004	0.591654	0.491024	1.26448	0.872258	0.756939	0.600117	0.685314	0.509247	0.564422
3.1.4.46	0.226752	0.146615	0.114202	0.242425	0.138804	0.126848	0.171384	0.185762	0.153912	0.150792	2.07658	2.42698	2.58183	2.05204	2.30904	2.34857	2.05288	2.07816	2.27371	2.22995
1.1.1.79	0.416689	0.488034	0.658974	0.48947	0.572641	0.468389	0.467985	0.380496	0.465435	0.509032	1.00367	0.80723	0.625839	0.845983	0.763669	0.875282	0.846159	1.0841	0.889342	0.926221
3.1.2.12	0.283723	0.287214	0.407864	0.381021	0.271033	0.233662	0.229214	0.316272	0.393728	0.277228	1.63027	1.52763	1.27237	1.42395	1.54255	1.60471	1.64039	1.39535	1.22011	1.52885
4.3.3.6	0.642662	0.666197	0.633954	0.622325	0.549668	0.597197	0.60567	0.48103	0.475427	0.497628	0.890056	0.852842	0.918601	0.957747	0.909862	0.875803	0.8566	0.92343	1.00097	0.917055
2.4.2.-	0.323178	0.195185	0.136893	0.277368	0.131637	0.146527	0.163824	0.201063	0.153358	0.15182	1.81653	2.2479	2.38481	2.0271	2.25408	2.15769	2.00629	1.8527	2.12911	2.12452
6.3.4.23	0.526627	1	0.5	0.591837	1	NA	NA	NA	NA	NA	0.666278	0	0.693147	0.59827	0	NA	NA	NA	NA	NA
1.1.1.90	0.593864	0.653333	0.476557	0.319857	0.601145	0.47403	0.75918	0.486813	0.808737	0.348003	0.812836	0.720125	1.07131	1.33675	0.796151	0.990543	0.539289	0.762256	0.402294	1.11446
3.10.1.1	NA	NA	NA	1	1	1	1	1	1	1	NA	NA	NA	0	0	0	0	0	0	0
2.7.1.19	0.892245	0.58299	0.524691	0.51738	0.605035	0.634674	0.725277	1	0.9232	0.909297	0.219033	0.607693	0.668248	0.675665	0.584086	0.551663	0.446868	0	0.167944	0.191444
1.14.13.20	0.192924	0.245541	0.296166	0.161939	0.412379	0.482474	0.495068	0.290406	0.467325	0.319584	1.70138	1.50817	1.52869	1.86895	1.09787	0.931657	0.917407	1.43101	1.05444	1.31321
5.4.2.6	0.693841	0.415978	0.205201	0.494438	0.356131	0.413337	0.480926	0.337402	0.247166	0.410131	0.484302	1.17125	1.69892	1.00996	1.38288	1.18858	1.11299	1.24359	1.48787	1.0942
1.1.1.85	0.183514	0.163173	0.188385	0.170044	0.203098	0.172752	0.180216	0.266623	0.167126	0.242106	2.27071	2.29519	2.21044	2.33229	1.90272	2.00798	1.92821	1.75166	2.07091	1.82377
4.1.1.17	0.397814	0.253092	0.322326	0.287969	0.288643	0.268576	0.250943	0.320869	0.310526	0.280177	1.26932	1.57643	1.34886	1.46622	1.34927	1.42501	1.4579	1.36349	1.36838	1.4244
4.2.1.3	0.190708	0.147998	0.133377	0.166612	0.180164	0.176971	0.18632	0.190487	0.136739	0.183027	2.3161	2.42392	2.41631	2.3882	1.96012	1.96105	1.8835	1.94194	2.228	1.98242
2.3.1.39	0.230207	0.15181	0.13248	0.221756	0.167848	0.162388	0.175302	0.174036	0.127751	0.165331	2.00727	2.33391	2.39266	2.13936	2.05275	2.13104	1.98905	2.02668	2.24033	2.00589
6.3.3.1	0.143246	0.114105	0.117312	0.147162	0.163651	0.162356	0.163659	0.177341	0.133356	0.157438	2.35479	2.4799	2.46336	2.41024	2.07472	2.08965	2.03506	2.04616	2.22608	2.13522
2.1.1.152	0.907908	0.366305	0.447027	0.56616	0.392995	0.546314	0.443552	0.405718	0.483399	0.584688	0.193738	1.09516	0.940097	0.774831	1.0381	0.646091	0.965913	0.982489	0.77984	0.732701
1.4.3.21	0.35646	0.289393	0.199721	0.224643	0.482516	0.312205	0.655407	0.689619	0.624097	0.491266	1.35342	1.51429	1.71507	1.62916	1.10597	1.44272	0.791639	0.658526	0.781654	0.982797
3.2.2.26	1	1	1	1	1	1	1	1	1	1	0	0	0	0	0	0	0	0	0	0
4.2.1.80	0.772596	0.434799	0.417248	0.223995	0.43737	0.578259	0.598901	0.347396	0.394194	0.382131	0.538223	0.978603	1.15638	1.57792	0.962545	0.741452	0.758058	1.22383	1.04081	1.11649
2.3.1.46	0.84121	0.814659	0.95281	0.786263	0.98979	0.994253	0.988746	0.994616	1	0.995397	0.295439	0.332386	0.113887	0.370245	0.0321734	0.0197345	0.0349247	0.0186599	0	0.0163108
2.4.1.64	0.377892	0.405062	0.317772	0.3494	0.413328	0.350187	0.494277	0.482993	0.381787	0.417284	1.2367	1.10284	1.22962	1.29532	1.14154	1.16644	1.01382	0.996178	1.13338	1.09735
3.5.4.26	0.220968	0.14931	0.143315	0.187469	0.171225	0.179323	0.195909	0.166942	0.141497	0.176048	1.87262	2.21165	2.28772	2.04307	1.98484	1.98834	1.8472	1.96457	2.16814	1.93551
5.1.3.10	0.334896	0.318494	0.435708	0.311511	0.441918	0.458595	0.521282	0.828547	0.258398	0.550159	1.29645	1.38948	1.22811	1.4822	1.15072	1.19165	1.02329	0.443509	1.65967	1.04096
2.3.1.183	0.172951	0.177221	0.135155	0.135072	0.173968	0.169428	0.180761	0.23158	0.165262	0.194436	1.93445	2.00239	2.29026	2.211	1.95192	1.99406	1.87237	1.7974	1.94974	1.92677
3.2.1.86	0.249949	0.173105	0.162178	0.247982	0.366395	0.430245	0.331723	0.457192	0.511881	0.420229	1.57289	1.91478	1.98711	1.60918	1.20876	1.16994	1.44391	0.892601	0.924857	1.06275
2.3.1.168	0.601702	0.541695	0.484766	0.594745	0.414648	0.403383	0.406432	0.265421	0.39445	0.380351	0.848831	0.979727	0.998375	0.884341	1.10378	1.10911	1.09737	1.44993	1.16994	1.17212
1.2.7.3	0.34161	0.354057	0.341151	0.32977	0.698844	0.700449	0.742425	0.503303	0.298032	0.679222	1.46063	1.39153	1.42131	1.51421	0.667879	0.679055	0.579692	1.00268	1.38983	0.680484
4.3.2.1	0.128532	0.109862	0.128389	0.141063	0.192339	0.176257	0.189959	0.247047	0.150816	0.204159	2.5284	2.59393	2.46366	2.51203	1.90625	1.99467	1.88546	1.81406	2.20343	1.91253
3.1.6.4	1	1	1	1	1	1	1	1	1	1	0	0	0	0	0	0	0	0	0	0
2.5.1.3	0.472794	0.233189	0.223435	0.23769	0.183379	0.195692	0.197152	0.168341	0.197919	0.201663	1.20395	1.88786	1.89059	1.85172	1.82602	1.79159	1.73721	1.90727	1.74056	1.77007
6.3.2.1	0.205713	0.132857	0.107057	0.210842	0.136875	0.149708	0.17641	0.16443	0.129222	0.157272	2.04806	2.33455	2.48797	2.10042	2.20462	2.13937	1.95378	2.05615	2.21383	2.04046
6.2.1.12	0.367304	0.404692	0.50578	0.273524	0.923977	0.817944	0.831331	0.595782	0.804363	0.917764	1.14163	1.02277	1.08801	1.421	0.216058	0.430858	0.365063	0.756389	0.464181	0.218231
2.7.1.47	1	1	1	1	1	1	1	1	1	1	0	0	0	0	0	0	0	0	0	0
5.3.1.9	0.130922	0.119479	0.140581	0.110535	0.163898	0.144206	0.163054	0.20281	0.157403	0.16911	2.50461	2.49409	2.40889	2.61863	2.04726	2.12958	1.98636	1.85401	2.08718	2.02364
4.1.1.3	0.722222	0.625	0.368421	0.5	0.485289	0.354133	0.339781	0.954979	1	0.749268	0.450561	0.562335	1.04598	0.693147	0.784379	1.06707	1.08894	0.109651	0	0.417408
2.1.3.9	1	1	1	1	1	1	1	1	1	1	0	0	0	0	0	0	0	0	0	0
2.7.11.12	1	1	1	1	1	1	1	NA	NA	1	0	0	0	0	0	0	0	NA	NA	0
1.1.1.6	1	0.78125	0.606914	0.594388	0.391634	0.554354	0.467222	0.400741	0.768889	0.490079	0	0.37677	0.699382	0.733062	1.01006	0.742617	0.877708	1.00374	0.392674	0.878593
2.7.4.14	0.108619	0.115472	0.146001	0.138543	0.199166	0.16912	0.180924	0.21926	0.146122	0.193741	2.44675	2.43735	2.23372	2.3304	1.94965	2.05932	1.93095	1.84026	2.15621	1.90006
1.2.1.32	1	1	0.695312	0.58299	0.973338	1	1	1	1	1	0	0	0.482578	0.607693	0.0715848	0	0	0	0	0
2.2.1.9	0.403399	0.32048	0.258181	0.438657	0.213014	0.228941	0.274448	0.254636	0.35659	0.220521	1.16015	1.34327	1.56984	1.12192	1.63457	1.6134	1.47083	1.45658	1.20685	1.58079
1.14.99.1	0.739645	1	0.562955	0.797551	1	1	NA	NA	1	NA	0.429323	0	0.628799	0.355383	0	0	NA	NA	0	NA
2.4.1.14	NA	1	1	1	0.513977	0.502316	0.833144	0.921699	1	0.602177	NA	0	0	0	0.679105	0.690829	0.306837	0.17053	0	0.58717
1.-.-.-	0.292972	0.323159	0.279963	0.291768	0.29011	0.31245	0.312981	0.37378	0.312353	0.427801	1.50897	1.33294	1.50721	1.40514	1.50371	1.37944	1.39847	1.26756	1.38281	1.25256
3.7.1.8	1	NA	1	1	1	1	1	1	1	1	0	NA	0	0	0	0	0	0	0	0
3.2.1.14	0.341263	0.21741	0.196932	0.264111	0.283491	0.29276	0.453664	0.23946	0.249473	0.315369	1.35803	1.65831	1.83133	1.634	1.66375	1.59804	1.21559	1.83506	1.66779	1.5378
3.1.3.5	0.107079	0.107586	0.138914	0.0884169	0.16571	0.195124	0.168338	0.232385	0.18715	0.193219	2.55095	2.63412	2.5045	2.67375	2.08932	1.94465	2.01082	1.805	2.01178	1.95115
2.7.7.19	0.194458	0.144172	0.113299	0.168544	0.141447	0.137716	0.177752	0.213985	0.119995	0.183508	2.18438	2.38161	2.52496	2.29273	2.22101	2.23404	1.96663	1.89962	2.39075	2.04535
4.2.3.3	0.7184	0.936576	0.681599	0.60119	0.473629	0.348556	0.393586	0.500453	0.451019	0.435966	0.550573	0.1443	0.749606	0.849113	0.999368	1.23156	1.08793	0.915169	0.990445	1.04699
2.7.1.35	0.335645	0.311527	0.385939	0.251033	0.581279	0.530119	0.661472	0.56557	0.514514	0.71141	1.20599	1.28301	1.27277	1.49081	0.854517	0.968833	0.718839	0.839277	0.98448	0.636872
6.2.1.13	0.335309	0.450554	0.293066	0.544687	0.504577	0.527649	0.633186	0.366993	0.317025	0.346658	1.26279	1.02974	1.35194	0.859276	0.949929	0.871847	0.747987	1.08714	1.24433	1.15526
3.1.1.56	0.118796	0.179816	0.199132	0.212281	0.260013	0.213112	0.240949	0.260697	0.235165	0.320032	2.31562	1.96651	1.95227	2.01795	1.60333	1.77836	1.65088	1.55254	1.63823	1.40891
6.4.1.3	0.261307	0.225455	0.174688	0.242416	0.200793	0.174777	0.202854	0.235614	0.150264	0.213274	1.87744	2.01071	2.20563	1.99192	1.973	2.13006	1.9448	1.82924	2.15362	1.89334
4.2.1.46	0.15419	0.16228	0.214517	0.144384	0.200184	0.205383	0.218894	0.256791	0.148286	0.23426	2.25848	2.299	2.13719	2.38422	1.90549	1.89712	1.8419	1.78446	2.1451	1.85914
1.2.1.-	0.237159	0.381105	0.242584	0.244651	0.295551	0.337041	0.336121	0.31309	0.238946	0.279179	1.57773	1.17348	1.72512	1.61754	1.38888	1.28946	1.25513	1.35843	1.57568	1.45202
2.3.1.9	0.220423	0.178347	0.15002	0.212436	0.174423	0.176563	0.191031	0.155567	0.140121	0.15333	2.13934	2.32553	2.35344	2.17616	2.03128	2.00512	1.89056	2.06671	2.21099	2.08559
1.14.13.81	NA	1	1	1	NA	NA	NA	NA	NA	NA	NA	0	0	0	NA	NA	NA	NA	NA	NA
2.4.1.46	NA	1	1	NA	1	1	1	1	1	1	NA	0	0	NA	0	0	0	0	0	0
1.1.1.62	0.478421	0.376157	0.38622	0.376993	0.501234	0.464149	0.563726	0.45735	0.321373	0.453384	0.886941	1.13826	1.13784	1.15226	0.753432	0.8675	0.694511	0.888478	1.18621	0.862316
4.2.1.10	0.170065	0.138116	0.12719	0.173863	0.178565	0.176353	0.198204	0.197861	0.131681	0.199494	2.07386	2.22206	2.31854	2.19487	1.93059	1.97727	1.78846	1.82834	2.19482	1.86949
3.5.4.4	0.431966	0.33514	0.238878	0.404571	0.16707	0.205179	0.384645	0.196647	0.216718	0.201389	1.35362	1.66697	2.01441	1.5024	2.03466	1.95672	1.46592	1.8938	1.86059	1.89438
2.7.1.32	NA	NA	NA	1	1	NA	NA	1	1	NA	NA	NA	NA	0	0	NA	NA	0	0	NA
1.3.7.7	1	1	1	1	NA	NA	NA	NA	1	NA	0	0	0	0	NA	NA	NA	NA	0	NA
2.7.4.6	0.228538	0.175029	0.178053	0.221272	0.296311	0.233497	0.244398	0.251205	0.176871	0.302642	1.71296	1.95477	1.96571	1.82128	1.70995	1.88998	1.79909	1.64801	1.94075	1.50691
1.14.19.-	0.469321	0.529707	0.81538	0.552449	0.869777	0.738978	0.755194	0.486034	0.730917	0.431609	1.11343	0.899536	0.376935	0.746128	0.344637	0.605737	0.58666	0.927099	0.628564	1.01525
3.6.1.7	0.227238	0.157352	0.14427	0.206134	0.234657	0.165256	0.161048	0.308516	0.419668	0.359196	1.62334	1.98178	2.16148	1.86667	1.69951	2.00036	1.99264	1.37449	1.19257	1.30841
6.3.2.3	0.184051	0.175766	0.259093	0.199188	0.209495	0.203702	0.194661	0.278958	0.233093	0.224852	1.91018	1.94522	1.68659	1.87083	1.72033	1.73134	1.76755	1.58353	1.69352	1.69858
2.3.1.41	0.345707	0.379586	0.399208	0.375133	0.183269	0.170946	0.193713	0.322038	0.475003	0.283808	1.27277	1.3008	1.36756	1.35557	1.92034	1.98904	1.88297	1.39983	1.13755	1.51511
1.7.2.6	1	1	1	1	1	NA	NA	NA	NA	NA	0	0	0	0	0	NA	NA	NA	NA	NA
2.4.99.12	0.371875	0.259302	0.360828	0.261485	0.21316	0.209656	0.217543	0.270773	0.316288	0.227919	1.158	1.62844	1.38529	1.59343	1.71526	1.75122	1.69419	1.48643	1.27922	1.64636
1.4.99.1	0.321059	0.3541	0.440442	0.334106	0.31748	0.299571	0.320956	0.304046	0.307059	0.299012	1.36553	1.33643	1.227	1.34815	1.36876	1.37358	1.29711	1.45254	1.39041	1.50397
1.2.1.19	0.576018	0.773986	0.87404	0.681656	0.91022	0.942655	0.962278	0.738075	0.935556	0.918294	0.75723	0.457728	0.27239	0.610131	0.189914	0.133159	0.0950301	0.431254	0.146145	0.176352
1.1.1.95	0.164388	0.126639	0.118498	0.146013	0.164121	0.138192	0.160043	0.224388	0.133504	0.188396	2.28453	2.50124	2.54425	2.40047	2.14538	2.24019	2.05229	1.94999	2.30986	2.03058
4.2.1.42	0.438149	0.362246	0.621379	0.450641	0.43178	0.364313	0.333862	0.355483	0.445096	0.362265	0.933487	1.05607	0.660786	0.897698	0.950315	1.04741	1.09781	1.06664	0.89302	1.05736
4.1.2.8	1	1	1	1	NA	NA	NA	NA	1	NA	0	0	0	0	NA	NA	NA	NA	0	NA
5.4.99.17	0.551853	0.507812	0.364796	0.511316	0.892245	0.486745	0.435068	1	0.984557	0.79216	0.640359	0.685314	1.05114	0.681788	0.219033	0.944113	0.952443	0	0.0455411	0.409615
1.2.99.5	0.617959	0.52	0.626893	0.626779	0.586416	0.709343	0.604628	1	0.8528	1	0.570047	0.673012	0.625402	0.560379	0.604052	0.465999	0.671667	0	0.278769	0
4.1.1.32	0.501696	0.402874	0.316281	0.42022	0.258366	0.294595	0.361143	0.225574	0.1807	0.192041	1.26477	1.45188	1.66336	1.40194	1.60702	1.53851	1.31647	1.69171	1.89112	1.84765
2.1.1.72	0.289036	0.345701	0.290852	0.279866	0.34476	0.315472	0.360198	0.471608	0.484098	0.394858	1.38532	1.24879	1.48156	1.51015	1.24708	1.35957	1.25545	1.01705	0.939856	1.08912
1.2.5.1	0.224429	0.218848	0.172126	0.198763	0.452636	0.45389	0.700562	0.306952	0.363954	0.445872	1.81355	1.74325	1.96051	1.89296	1.17978	1.28628	0.782489	1.39091	1.29103	1.12704
2.1.2.1	0.305127	0.239343	0.197739	0.289965	0.157273	0.142827	0.147422	0.174253	0.127738	0.164538	1.90147	2.10077	2.16873	1.96241	2.13744	2.17568	2.0967	2.03074	2.29157	2.07547
1.5.3.7	1	1	1	1	1	1	1	1	1	1	0	0	0	0	0	0	0	0	0	0
3.1.4.3	0.271148	0.303367	0.208177	0.288411	0.167394	0.192262	0.421314	0.475176	0.242988	0.157717	1.56711	1.55485	1.85452	1.63493	2.05244	1.9217	1.29002	1.1969	1.71567	1.99459
5.5.1.1	0.305522	0.263821	0.228811	0.22632	0.393621	0.401764	0.453258	0.479512	0.310088	0.488962	1.64921	1.67753	1.7392	1.90201	1.1331	1.14296	0.927845	1.0693	1.41529	0.900373
5.3.3.-	0.387346	0.345185	0.326327	0.374742	0.769332	0.857466	0.956759	0.335059	0.387586	0.482075	1.06528	1.1382	1.30228	1.20519	0.484049	0.310735	0.114945	1.09604	1.02003	0.911758
5.1.3.8	0.66759	0.501543	0.527934	0.875556	0.659735	0.555556	0.601977	0.64876	1	0.548157	0.514653	0.691603	0.664947	0.24493	0.523586	0.636514	0.587385	0.53596	0	0.644186
3.1.6.13	1	1	1	1	1	1	1	1	1	1	0	0	0	0	0	0	0	0	0	0
3.4.16.4	0.142099	0.117896	0.129525	0.127591	0.167896	0.184697	0.186373	0.163198	0.17174	0.165764	2.35443	2.49751	2.43791	2.4179	1.9886	1.93989	1.86902	1.98298	1.97176	1.95829
1.3.1.2	0.910917	0.85439	0.941115	0.863261	0.970097	0.926722	0.818573	0.985365	0.961897	0.966145	0.218378	0.300859	0.159508	0.303147	0.0849601	0.187184	0.338431	0.0478899	0.115687	0.103712
6.3.2.8	0.1719	0.133712	0.153784	0.157467	0.192778	0.174152	0.176369	0.173169	0.140987	0.190509	2.16792	2.28903	2.23137	2.23692	1.92409	1.98221	1.91164	2.00713	2.17015	1.88604
3.6.1.1	0.221424	0.195483	0.174966	0.245004	0.191046	0.173731	0.187834	0.247236	0.151363	0.214513	2.06406	2.16906	2.23609	2.05002	1.98735	2.04975	1.9368	1.85294	2.1607	1.94265
1.3.1.9	0.194449	0.170671	0.226408	0.207502	0.277779	0.23824	0.248426	0.257892	0.212057	0.279174	2.03282	2.1266	1.8879	2.00989	1.59973	1.68733	1.66688	1.65057	1.87252	1.5819
2.1.1.195	0.351403	0.389204	0.604995	0.766851	0.663794	0.75435	0.792162	0.370735	0.291822	0.538201	1.14375	1.00343	0.786735	0.49603	0.648446	0.522876	0.495036	1.15767	1.32516	0.921873
3.5.4.9	0.368412	0.246108	0.16962	0.328811	0.187418	0.21319	0.233277	0.152829	0.133762	0.170067	1.69508	2.03412	2.21523	1.8613	1.9577	1.91542	1.76362	2.08153	2.20576	2.0344
1.1.5.9	NA	1	1	NA	1	1	NA	1	NA	1	NA	0	0	NA	0	0	NA	0	NA	0
3.5.3.9	1	1	1	1	NA	NA	NA	NA	NA	NA	0	0	0	0	NA	NA	NA	NA	NA	NA
2.7.7.12	0.394019	0.348498	0.195147	0.222235	0.913517	0.912889	0.968655	0.94449	0.266541	0.697632	1.20434	1.37087	1.82363	1.69733	0.232599	0.252872	0.102804	0.129741	1.53163	0.555415
2.7.1.16	0.429162	0.370801	0.357771	0.414854	0.504503	0.400384	0.377229	0.681999	0.331253	0.648919	1.23582	1.28707	1.32468	1.20699	1.08175	1.21998	1.17588	0.749817	1.25471	0.804231
4.2.99.18	0.226367	0.177712	0.136142	0.21881	0.157592	0.174098	0.198596	0.145641	0.119229	0.144901	2.08106	2.23644	2.40791	2.12184	2.12062	2.10885	1.92091	2.18629	2.30854	2.16524
6.5.1.7	1	1	1	1	NA	NA	NA	NA	NA	NA	0	0	0	0	NA	NA	NA	NA	NA	NA
2.1.1.222	0.204706	0.171114	0.292678	0.170224	0.238539	0.211421	0.208315	0.347158	0.262445	0.272124	1.9148	2.0495	1.69464	2.11882	1.64336	1.72808	1.73047	1.53243	1.69942	1.68084
1.14.13.132	NA	1	1	1	1	1	1	1	1	1	NA	0	0	0	0	0	0	0	0	0
1.5.8.1	NA	NA	0.768889	1	0.767846	0.761657	0.656728	1	1	NA	NA	NA	0.392674	0	0.394005	0.401862	0.52699	0	0	NA
2.4.2.14	0.183244	0.145135	0.141698	0.186698	0.175957	0.167633	0.170443	0.227667	0.149171	0.197899	2.2624	2.38328	2.38657	2.31231	2.04821	2.11685	2.03918	1.89041	2.23058	1.97835
2.4.2.52	NA	1	1	NA	1	1	1	1	NA	1	NA	0	0	NA	0	0	0	0	NA	0
1.14.12.11	NA	1	0.847222	0.900277	0.937565	1	0.654321	1	1	1	NA	0	0.286836	0.206192	0.142506	0	0.529706	0	0	0
3.5.3.8	0.22167	0.150936	0.166865	0.242294	0.180468	0.172014	0.169248	0.253431	0.171788	0.210448	1.70703	1.99513	1.9853	1.68862	1.9285	1.93874	1.92959	1.68616	2.01984	1.81778
2.3.1.29	0.399599	0.349326	0.324893	0.414576	0.235847	0.235182	0.270703	0.203901	0.189316	0.22142	1.40104	1.65272	1.65962	1.44151	1.74412	1.75572	1.62512	1.87379	1.90527	1.76284
2.4.1.83	0.123023	0.109273	0.115979	0.147205	0.292177	0.311129	0.392242	0.265857	0.185187	0.344527	2.44012	2.54223	2.5099	2.40488	1.58243	1.61313	1.3742	1.7138	1.96936	1.47583
5.4.2.8	0.251347	0.170951	0.124811	0.203131	0.175387	0.19465	0.212764	0.153714	0.165384	0.143162	2.01901	2.30838	2.46949	2.20874	2.01573	1.97403	1.83766	2.0369	2.11091	2.13743
2.1.1.10	0.441637	0.381079	0.382622	0.423581	0.430713	0.410957	0.460522	0.51605	0.400886	0.580607	1.30887	1.41205	1.36327	1.37686	1.15131	1.28777	1.17158	0.866095	1.19091	0.816696
1.1.1.11	1	1	1	1	1	1	1	1	1	1	0	0	0	0	0	0	0	0	0	0
1.1.1.28	0.836257	0.460276	0.626912	0.737025	0.491221	0.46815	0.395371	0.403864	0.500496	0.458791	0.356265	0.88793	0.808188	0.611629	1.05813	1.11651	1.13746	1.15213	1.07787	0.932491
2.7.1.29	0.246067	0.217223	0.206854	0.159182	0.411679	0.403991	0.48996	0.573724	0.336905	0.460369	1.60027	1.71928	1.75349	1.94395	1.13295	1.26147	0.991908	0.859962	1.26461	1.04004
4.3.1.3	0.421135	0.314334	0.24446	0.401521	0.236364	0.23325	0.245419	0.259891	0.16386	0.259022	1.45197	1.69754	1.8198	1.48556	1.85977	1.85513	1.79345	1.75343	2.07409	1.79891
1.21.98.1	1	1	1	1	1	1	1	1	1	1	0	0	0	0	0	0	0	0	0	0
6.1.1.7	0.13687	0.108472	0.111848	0.139731	0.1619	0.167796	0.174878	0.165501	0.116589	0.153999	2.45127	2.57427	2.52451	2.47566	2.08199	2.06028	1.96809	2.08592	2.36586	2.10046
2.8.3.6	0.390895	0.486864	0.629417	0.356656	0.60734	0.524778	0.570431	0.515778	0.42515	0.65906	1.05053	0.903631	0.699271	1.13286	0.643635	0.731022	0.653647	0.691939	0.935434	0.564017
6.3.5.1	0.30537	0.281306	0.197095	0.308656	0.185013	0.203942	0.212416	0.223436	0.153009	0.180342	1.90234	1.87535	2.12032	1.90756	1.92659	1.89037	1.80953	1.81629	2.08049	1.97746
2.5.1.-	0.129879	0.114379	0.123325	0.148986	0.170157	0.155245	0.161414	0.211998	0.149842	0.20305	2.43289	2.49416	2.49333	2.39856	2.04713	2.09667	2.00096	1.88392	2.1792	1.91543
3.2.2.21	0.161172	0.151392	0.140406	0.15209	0.19856	0.220302	0.20246	0.163169	0.147091	0.147498	2.23072	2.33204	2.34613	2.33754	1.89519	1.88099	1.84888	2.02166	2.14095	2.09199
5.4.99.5	0.238629	0.171616	0.14333	0.279005	0.233309	0.188881	0.25653	0.281237	0.242467	0.294187	1.75649	2.05123	2.22089	1.78357	1.73227	1.88525	1.6037	1.6201	1.76496	1.62016
2.3.3.13	0.166513	0.148529	0.143797	0.166429	0.198747	0.175908	0.181275	0.286247	0.137951	0.260091	2.28974	2.37569	2.43906	2.33063	2.01435	2.08057	1.9886	1.79271	2.30595	1.87392
3.2.1.39	0.371901	0.496876	0.48934	0.570312	0.502958	0.739751	0.704463	0.641326	0.5072	0.565724	1.0362	0.798211	0.805546	0.621086	0.861646	0.533834	0.601589	0.653957	0.68593	0.763129
2.7.1.49	0.341441	0.244851	0.201206	0.209525	0.179438	0.189076	0.19261	0.182981	0.188541	0.163849	1.62898	1.90794	1.99675	1.9906	1.84996	1.81074	1.77409	1.81075	1.81978	1.92684
1.1.99.3	0.555556	0.526627	0.901501	0.702479	0.797325	0.786403	0.761657	0.638914	0.5072	0.64763	0.636514	0.666278	0.204212	0.474139	0.355683	0.370062	0.401862	0.546957	0.68593	0.537227
3.6.3.6	1	NA	1	1	1	NA	NA	NA	NA	NA	0	NA	0	0	0	NA	NA	NA	NA	NA
5.2.1.2	0.361577	0.18688	0.221733	0.2465	0.230348	0.262833	0.307586	0.201793	0.253737	0.176388	1.32286	1.82051	1.62332	1.61368	1.62379	1.5192	1.46701	1.73495	1.48724	1.81563
3.5.1.53	0.355862	0.290747	0.262583	0.331166	0.246013	0.263293	0.261424	0.184942	0.211426	0.189253	1.33597	1.53566	1.71915	1.43263	1.66788	1.59991	1.60111	1.84541	1.67945	1.88359
1.8.1.2	0.275945	0.216179	0.179389	0.14821	0.176038	0.212065	0.244206	0.215894	0.20563	0.18742	1.7296	1.86727	2.05269	2.13494	1.8907	1.77828	1.65336	1.74747	1.87246	1.82531
6.6.1.2	0.297304	0.212234	0.255365	0.305303	0.297024	0.290753	0.292103	0.296836	0.236084	0.316577	1.50231	1.76293	1.59829	1.54807	1.50632	1.53155	1.50902	1.55558	1.63024	1.41327
3.5.4.13	0.316739	0.226476	0.194781	0.259651	0.265773	0.240317	0.232228	0.162357	0.177937	0.232925	1.64266	1.94736	2.03668	1.85995	1.55965	1.67181	1.70114	1.94444	1.90894	1.66384
2.4.1.7	1	0.39229	0.433491	0.838132	0.980734	0.931826	0.951952	0.940355	1	0.986756	0	0.998941	0.92821	0.382673	0.0547462	0.152826	0.115551	0.137406	0	0.0400486
1.16.8.1	1	1	1	1	1	1	1	1	1	1	0	0	0	0	0	0	0	0	0	0
1.1.1.205	0.17117	0.152788	0.142574	0.178255	0.167315	0.160981	0.166358	0.184709	0.122641	0.168349	2.36633	2.39467	2.37778	2.39213	2.08954	2.13475	2.04676	2.07067	2.33689	2.13126
2.3.3.1	0.176017	0.158691	0.136299	0.159735	0.152068	0.165246	0.194183	0.16892	0.125502	0.136216	2.19664	2.28215	2.39007	2.30824	2.16319	2.12279	1.9493	2.07347	2.32986	2.26896
1.3.5.1	0.35152	0.301201	0.243034	0.351409	0.147991	0.136781	0.153973	0.145568	0.153605	0.137958	1.79331	1.95666	2.05095	1.84574	2.19147	2.26026	2.12486	2.16368	2.17816	2.23746
4.1.3.39	0.437074	0.403686	0.236689	0.284747	0.520616	0.396684	0.498776	0.720108	0.439453	0.549941	0.936021	1.0357	1.55456	1.4301	0.943806	1.12423	0.913956	0.597524	1.01286	0.782468
1.14.12.18	1	1	1	1	NA	NA	NA	NA	NA	1	0	0	0	0	NA	NA	NA	NA	NA	0
1.1.5.8	NA	1	NA	NA	1	NA	1	1	1	NA	NA	0	NA	NA	0	NA	0	0	0	NA
3.5.2.7	0.218976	0.179554	0.149437	0.22282	0.200832	0.246572	0.230433	0.170033	0.129836	0.162756	1.93846	2.1562	2.28423	1.98126	1.94051	1.81369	1.84914	2.04806	2.26511	2.08785
1.1.1.25	0.0972971	0.112041	0.134967	0.11524	0.18963	0.192872	0.1883	0.216273	0.160737	0.203766	2.54491	2.50678	2.43281	2.47928	1.93731	1.90051	1.88702	1.82967	2.09324	1.90407
3.5.1.2	0.226368	0.288926	0.411395	0.238864	0.536252	0.383669	0.330192	0.381357	0.292847	0.410528	1.74534	1.50477	1.30841	1.67009	0.964914	1.2597	1.23284	1.14585	1.35732	1.11724
4.4.1.19	0.501385	0.291016	0.240126	0.32964	0.333838	0.364511	0.331856	0.3408	0.644612	0.322715	0.691761	1.30491	1.50523	1.27901	1.15135	1.17059	1.18792	1.18952	0.632369	1.235
4.1.1.73	0.30848	0.341085	0.332768	0.335912	0.46689	0.546245	0.562403	0.364339	0.58885	0.374376	1.43762	1.33029	1.26887	1.35678	0.893521	0.775114	0.727994	1.0895	0.831478	1.07283
4.1.2.14	0.223322	0.232426	0.234822	0.347734	0.177249	0.171168	0.181407	0.232906	0.18019	0.192064	1.69317	1.68339	1.81327	1.48982	1.92157	1.94076	1.87572	1.77921	1.93468	1.91894
3.1.1.45	0.132076	0.156672	0.187287	0.116921	0.223393	0.194388	0.19011	0.203446	0.150424	0.214805	2.35521	2.28224	2.18588	2.47093	1.77631	1.8838	1.85642	1.81834	2.02226	1.80475
3.1.1.3	0.248031	0.22559	0.242069	0.264426	0.151262	0.142715	0.214602	0.488088	0.195119	0.404994	1.839	1.81386	1.82316	1.69398	2.1267	2.12072	1.83731	1.14496	1.77752	1.32543
2.3.1.20	0.544768	0.617218	0.472114	0.618726	0.413072	0.341401	0.432789	0.411743	0.623454	0.386334	0.96203	0.8394	1.18498	0.901363	1.08159	1.32431	1.11694	1.14769	0.892935	1.16155
1.3.1.12	0.200293	0.166511	0.152767	0.217409	0.198773	0.21166	0.221081	0.289988	0.168288	0.239741	2.10276	2.15536	2.25648	2.12032	1.86404	1.87248	1.81105	1.65749	2.00204	1.77956
2.7.7.38	0.177407	0.159882	0.183293	0.144536	0.21182	0.240007	0.248393	0.19986	0.289523	0.202542	1.8917	2.00625	2.02176	2.05608	1.82243	1.76096	1.6391	1.79721	1.41109	1.75734
2.5.1.56	0.622245	0.532764	0.403271	0.583064	0.231165	0.182771	0.356949	0.151722	0.319329	0.198072	0.775312	0.978068	1.29337	0.890148	1.7029	1.86218	1.38425	2.06235	1.44174	1.97753
1.14.11.1	NA	NA	1	NA	1	1	1	1	1	1	NA	NA	0	NA	0	0	0	0	0	0
2.7.7.33	0.315494	0.251969	0.342637	0.297052	0.22409	0.218465	0.213129	0.292139	0.225118	0.337094	1.51006	1.73544	1.59476	1.63761	1.71507	1.78151	1.86395	1.55502	1.6299	1.39177
3.4.25.1	0.325048	0.316201	0.305652	0.344377	0.310879	0.29757	0.268959	0.376228	0.262699	0.272574	1.41219	1.44014	1.53938	1.39955	1.35431	1.45068	1.60964	1.21959	1.56535	1.5101
4.1.1.86	0.416341	0.426671	0.413058	0.67415	0.371854	0.328993	0.363626	0.515553	0.468862	0.425582	1.11887	1.06916	1.13905	0.674019	1.10463	1.16266	1.11442	0.883564	0.922696	1.03302
2.7.1.58	0.448393	0.398184	0.387296	0.392409	0.320688	0.272462	0.267434	0.290763	0.261649	0.267294	0.89378	1.09091	1.13894	1.12297	1.3996	1.48437	1.50027	1.54875	1.49446	1.49053
3.2.1.1	0.404568	0.308567	0.221001	0.320104	0.263935	0.24217	0.288983	0.267422	0.212399	0.349687	1.54507	1.79282	2.00497	1.73878	1.75156	1.86236	1.68903	1.65046	1.87838	1.50306
2.7.6.1	0.202248	0.154564	0.141039	0.200165	0.166433	0.148077	0.159962	0.158786	0.112221	0.152552	2.23059	2.36114	2.36375	2.28696	2.06289	2.15825	2.05211	2.07145	2.40096	2.09401
3.5.1.19	0.265002	0.170156	0.147693	0.200275	0.353479	0.269651	0.373899	0.289548	0.249776	0.224964	1.53278	1.98318	2.07962	1.80509	1.55158	1.80421	1.41445	1.61935	1.69703	1.82534
1.14.-.-	0.229422	0.17083	0.154096	0.202253	0.221416	0.181958	0.213554	0.272814	0.278307	0.239938	1.90493	2.13992	2.18412	1.90041	1.81291	1.97279	1.7829	1.70724	1.71919	1.7211
2.4.1.16	NA	NA	1	NA	1	1	NA	NA	NA	NA	NA	NA	0	NA	0	0	NA	NA	NA	NA
6.1.1.12	0.199795	0.155562	0.141995	0.192782	0.17415	0.177016	0.171267	0.17782	0.133967	0.16752	2.18883	2.34291	2.35223	2.24978	2.01522	2.05998	2.0294	2.00628	2.23979	2.06627
5.1.2.3	0.235633	0.190133	0.199879	0.254789	0.236694	0.253047	0.237229	0.282703	0.192068	0.242941	1.82459	1.90344	1.96456	1.77682	1.70729	1.6461	1.64876	1.61267	1.93079	1.67577
3.5.99.2	0.642857	0.438017	0.689893	0.347222	0.865457	0.786163	0.925807	0.619734	1	0.654321	0.655976	0.916465	0.655278	1.19885	0.287701	0.370376	0.163422	0.618191	0	0.529706
3.6.1.22	0.167689	0.133569	0.123575	0.208012	0.201397	0.209089	0.206394	0.226104	0.144729	0.212788	2.15448	2.31471	2.33041	2.11602	1.75086	1.75374	1.70543	1.76706	2.13702	1.7554
4.1.2.19	0.712335	0.658769	0.602549	0.65875	0.733149	0.664885	0.489049	0.584605	0.676504	0.601719	0.633802	0.768399	0.891778	0.737618	0.621838	0.761846	1.087	0.907221	0.748023	0.855445
2.4.1.25	0.254114	0.13781	0.10928	0.126228	0.188653	0.198838	0.344734	0.370784	0.392526	0.232555	1.83177	2.34953	2.57817	2.42953	2.12464	2.11377	1.65567	1.58016	1.56693	1.88758
2.4.2.22	0.552285	0.741503	0.797711	0.583879	0.621353	0.732761	0.753923	0.509822	0.764922	0.555426	0.782743	0.486233	0.43427	0.676281	0.677426	0.548563	0.481555	0.879234	0.467279	0.836381
2.1.1.163	0.193367	0.134516	0.122865	0.175067	0.160377	0.163304	0.187548	0.224915	0.133089	0.180179	2.20791	2.42567	2.49818	2.34604	2.0719	2.0815	1.9385	1.84176	2.24846	1.9966
3.5.99.3	0.550395	0.426945	0.234331	0.405156	0.577844	0.765906	0.872325	0.564363	0.505298	0.657116	1.0585	1.27963	1.79043	1.3517	0.907762	0.577693	0.32354	0.86134	1.03822	0.713807
3.5.3.4	0.482571	0.400567	0.244466	0.256962	0.252904	0.208485	0.218668	0.45017	0.332522	0.312503	1.24669	1.38742	1.6504	1.74536	1.67068	1.79607	1.73412	1.01159	1.35944	1.31851
2.1.1.148	0.563583	0.268469	0.449987	0.318427	0.424745	0.624517	0.886424	0.669922	0.481188	0.253731	1.11745	1.73105	1.28896	1.68796	1.26514	0.909121	0.321069	0.731889	1.16338	1.63163
3.4.24.15	0.44391	0.391826	0.314791	0.366387	0.305156	0.325431	0.316995	0.246955	0.26123	0.249791	1.09733	1.14778	1.3731	1.26143	1.39173	1.40587	1.40665	1.47124	1.37558	1.51226
6.3.4.13	0.202369	0.123383	0.12193	0.161911	0.159485	0.167252	0.183782	0.17639	0.133378	0.160387	2.20185	2.4904	2.40919	2.35228	2.08189	2.05953	1.94172	2.011	2.23805	2.02772
2.3.1.37	0.670135	0.489404	0.448593	0.614904	0.381072	0.369795	0.385817	0.381719	0.427946	0.362772	0.650229	0.852577	0.919639	0.729125	1.04564	1.06755	1.03559	1.09848	0.950138	1.10747
1.11.1.6	0.335213	0.246723	0.247883	0.263106	0.259515	0.217799	0.242849	0.316225	0.187665	0.347495	1.43944	1.66445	1.81994	1.73365	1.60348	1.76129	1.6229	1.43267	1.86431	1.32833
1.1.1.51	NA	1	1	1	1	1	1	1	1	1	NA	0	0	0	0	0	0	0	0	0
4.1.2.22	0.499492	0.332674	0.372099	0.327488	0.688838	0.653163	0.648926	0.550246	0.77378	0.809251	0.837818	1.2022	1.10102	1.16856	0.657597	0.638446	0.743075	0.753939	0.439504	0.434789
1.1.3.15	0.215058	0.163975	0.126702	0.2055	0.277845	0.264851	0.307057	0.274165	0.152759	0.306313	2.00204	2.22494	2.37035	2.14795	1.77436	1.81841	1.62926	1.67941	2.16755	1.64629
2.7.7.14	NA	1	1	NA	1	1	1	1	1	1	NA	0	0	NA	0	0	0	0	0	0
3.2.1.55	0.216995	0.154137	0.109766	0.14183	0.190382	0.251261	0.330088	0.167334	0.245024	0.191817	1.98838	2.14955	2.47664	2.35667	2.04931	1.80589	1.46957	2.10119	1.81314	2.04125
2.4.2.21	0.325062	0.197778	0.169734	0.29972	0.205516	0.289111	0.294931	0.218448	0.333525	0.202241	1.49873	1.77318	1.95005	1.60593	1.72873	1.52509	1.39503	1.68934	1.37251	1.67767
3.1.11.-	1	1	1	1	1	1	1	1	1	1	0	0	0	0	0	0	0	0	0	0
2.7.1.21	0.239339	0.178652	0.158898	0.253834	0.259733	0.280833	0.339698	0.265838	0.174359	0.268908	1.82263	2.00768	2.05665	1.82245	1.5838	1.57548	1.37305	1.64201	1.92452	1.54566
1.1.5.3	0.345735	0.282455	0.244513	0.302146	0.28345	0.277157	0.265305	0.347201	0.209826	0.305807	1.54828	1.76555	1.8489	1.66159	1.64422	1.67233	1.57003	1.43645	1.7803	1.56727
2.7.4.23	0.512755	0.741503	0.901362	0.867347	0.860636	0.776227	0.872768	0.487416	0.598424	0.467018	0.848751	0.486233	0.226492	0.257319	0.306315	0.450163	0.287024	0.851589	0.727929	0.875976
1.4.1.9	0.2513	0.189669	0.191016	0.252335	0.311986	0.362601	0.374212	0.225502	0.194178	0.213258	1.72607	2.0319	1.981	1.82692	1.48858	1.38031	1.31159	1.70852	1.91035	1.7625
1.18.1.3	0.248375	0.269624	0.283852	0.170832	0.414567	0.358114	0.383647	0.58933	0.291125	0.579262	1.75829	1.76801	1.72172	2.04783	1.11495	1.21339	1.11353	0.891059	1.6036	0.91323
6.1.1.2	0.122077	0.108503	0.13557	0.121686	0.183296	0.16396	0.175995	0.204689	0.165463	0.192959	2.56101	2.5356	2.43638	2.53515	1.98528	2.07112	1.98693	1.89264	2.14873	1.95891
3.1.3.41	1	1	0.78125	0.555556	1	0.843265	1	1	0.928669	1	0	0	0.37677	0.636514	0	0.292508	0	0	0.158411	0
3.6.1.23	0.250947	0.158938	0.154399	0.225366	0.271015	0.271054	0.237416	0.23752	0.135664	0.213643	1.72047	2.12326	2.16068	1.94334	1.67081	1.64435	1.72052	1.71628	2.15459	1.78918
1.1.1.350	1	1	1	1	0.881894	0.879292	0.7483	1	1	0.694394	0	0	0	0	0.235212	0.239217	0.418613	0	0	0.483654
4.1.99.1	0.570312	0.546314	0.50173	0.641113	0.937173	1	1	0.901902	0.914021	0.930324	0.621086	0.646091	0.691416	0.544509	0.143218	0	0	0.203561	0.18357	0.155492
6.4.1.5	0.348842	0.730996	0.319593	0.299397	0.384888	0.412385	0.401692	0.657583	0.442443	0.747276	1.29894	0.58688	1.27384	1.30397	1.01481	0.975663	1.00285	0.629097	0.927644	0.490194
3.6.3.21	0.614367	0.83126	0.752926	0.569396	0.77574	0.694604	0.830643	0.627863	0.806842	0.926743	0.573964	0.309477	0.466031	0.622049	0.443963	0.586123	0.366937	0.594956	0.407945	0.1847
6.1.1.14	0.134198	0.121973	0.147032	0.130048	0.190461	0.203971	0.207503	0.221727	0.163909	0.199005	2.41994	2.48483	2.33779	2.49089	1.90365	1.89735	1.82998	1.81636	2.11783	1.87374
3.6.1.45	NA	NA	1	1	1	1	1	1	1	1	NA	NA	0	0	0	0	0	0	0	0
1.4.3.16	0.227076	0.177632	0.172812	0.221848	0.219403	0.193685	0.182643	0.197541	0.168499	0.230595	1.79359	2.06057	2.11026	1.85898	1.86748	1.9334	1.89839	1.86741	2.00613	1.74474
6.3.5.6	0.150746	0.127939	0.148765	0.136061	0.201421	0.168314	0.188101	0.236751	0.168177	0.220445	2.39003	2.46389	2.41083	2.49218	1.94545	2.08967	1.92476	1.76534	2.13272	1.80374
2.6.1.66	1	1	1	1	1	1	1	1	1	1	0	0	0	0	0	0	0	0	0	0
2.3.1.5	0.333333	0.295918	0.673087	0.368421	0.459535	0.416607	0.296462	0.369943	0.2896	0.419425	1.09861	1.27209	0.763406	1.16309	0.891727	1.09315	1.30507	1.11772	1.40107	1.13923
1.1.1.17	0.39373	0.4483	0.496981	0.415125	0.769796	0.635737	0.746032	0.716581	0.629834	0.5968	1.00126	0.937168	0.857543	0.960911	0.432712	0.663339	0.501047	0.546456	0.682819	0.592953
4.1.1.19	0.372521	0.240547	0.236409	0.232006	0.376904	0.367017	0.363214	0.308071	0.380216	0.284056	1.57734	1.83746	2.0456	2.01852	1.41863	1.47517	1.3513	1.38792	1.45513	1.56874
3.1.22.4	0.157475	0.125064	0.117498	0.165582	0.152672	0.148746	0.14496	0.189455	0.139127	0.177281	2.10665	2.27156	2.43786	2.20579	2.15309	2.21074	2.12805	1.997	2.15612	1.98065
2.6.1.76	0.348902	0.236341	0.169593	0.285945	0.246965	0.263867	0.380612	0.362693	0.465761	0.325811	1.27659	1.6596	1.96759	1.6513	1.54266	1.5365	1.17111	1.29795	1.16073	1.41492
2.1.1.17	0.586595	0.439533	0.445503	0.428214	0.488287	0.487919	0.490131	0.521726	0.443297	0.409545	0.797709	1.12158	0.922295	1.04746	0.7671	0.766866	0.77631	0.87985	0.962537	0.998721
1.5.1.9	0.494441	0.463079	0.426779	0.497796	0.247515	0.334547	0.288903	0.241224	0.338606	0.235457	0.802526	0.916769	1.00988	0.723411	1.57262	1.35682	1.42328	1.55217	1.12192	1.48657
6.3.3.3	0.303141	0.2992	0.177511	0.218667	0.244542	0.291873	0.318056	0.238369	0.344477	0.277283	1.53038	1.5112	2.00975	1.86954	1.62775	1.52627	1.39023	1.60843	1.38994	1.43956
3.1.3.8	0.505013	0.286986	0.253686	0.486053	0.303054	0.323155	0.393033	0.280218	0.213365	0.292914	1.10229	1.52132	1.56726	1.1605	1.3093	1.31587	1.08566	1.45558	1.7002	1.37261
1.4.1.2	0.167798	0.148109	0.155427	0.178359	0.201694	0.229598	0.225095	0.207792	0.157486	0.185851	2.0814	2.18247	2.13614	2.09279	1.83328	1.77154	1.7151	1.84182	2.08187	1.90792
2.3.1.54	NA	1	0.75709	1	0.347222	0.428571	0.975446	0.305785	0.44	0.962278	NA	0	0.446	0	1.07756	0.9557	0.0746357	1.26365	0.950271	0.0950301
4.4.1.8	0.1977	0.160932	0.179202	0.155732	0.28428	0.237449	0.271462	0.299074	0.205961	0.289023	1.86888	2.06745	2.03617	2.09521	1.51229	1.67042	1.54039	1.4506	1.7205	1.52967
2.7.1.23	0.175289	0.144817	0.121531	0.184416	0.164567	0.176609	0.17772	0.152822	0.122635	0.146047	2.22454	2.33684	2.42236	2.22914	2.02846	1.98023	1.91644	2.08343	2.2803	2.13687
2.4.1.80	1	1	1	1	0.905559	0.913223	0.513033	1	1	0.9875	0	0	0	0	0.1976	0.184907	0.680057	0	0	0.0381494
2.7.4.16	0.397016	0.250129	0.197257	0.397096	0.182116	0.16076	0.194058	0.184953	0.183541	0.197572	1.54496	1.84897	2.06227	1.55704	1.92461	2.04089	1.84839	1.9099	1.83894	1.85261
1.6.1.2	0.166708	0.173935	0.205888	0.171818	0.220588	0.218122	0.195899	0.24766	0.215394	0.225936	2.10951	2.09521	1.97056	2.14336	1.76141	1.74578	1.80944	1.67834	1.77528	1.71079
6.3.1.10	0.37127	0.316031	0.218192	0.439974	0.267281	0.322879	0.362038	0.259945	0.286031	0.243388	1.28082	1.34845	1.64324	1.18418	1.48685	1.39525	1.23085	1.43574	1.5086	1.47786
2.7.4.8	0.094897	0.0931335	0.117089	0.0997361	0.176494	0.194076	0.197125	0.1654	0.137994	0.168674	2.51637	2.56634	2.43597	2.57856	1.97755	1.93814	1.84779	2.03527	2.23168	2.02075
1.8.1.9	0.281751	0.199524	0.176665	0.288389	0.153981	0.130838	0.130473	0.155445	0.140125	0.151359	2.02347	2.24306	2.28383	1.99864	2.19603	2.30363	2.28118	2.12942	2.23319	2.1762
4.2.1.8	0.815882	0.702384	0.797342	0.62477	0.56714	0.444623	0.449854	0.784656	0.803558	0.55979	0.42505	0.616142	0.484635	0.750736	0.866003	1.05027	0.936355	0.435967	0.439919	0.771323
6.3.2.43	0.654321	0.573964	0.591837	1	1	NA	NA	NA	1	1	0.529706	0.617242	0.59827	0	0	NA	NA	NA	0	0
1.1.1.169	0.125562	0.14496	0.155199	0.188867	0.224606	0.291853	0.282427	0.219659	0.242845	0.188842	2.30124	2.2297	2.08118	1.94366	1.67847	1.50512	1.46197	1.68885	1.78375	1.87319
2.7.2.4	0.157802	0.118924	0.115154	0.138368	0.229299	0.287687	0.317167	0.177718	0.163913	0.165644	2.32427	2.46947	2.43641	2.44096	1.86222	1.78129	1.64389	1.95707	2.14144	2.00106
3.1.3.6	0.438801	0.461715	0.424668	0.384756	0.753853	0.766263	0.450578	0.541348	0.432465	0.792727	1.28917	1.16915	1.15443	1.46203	0.606645	0.60889	1.03324	0.906287	1.06983	0.501893
3.5.1.107	NA	NA	NA	NA	1	1	1	1	NA	NA	NA	NA	NA	NA	0	0	0	0	NA	NA
2.7.8.11	0.78125	0.868216	0.857988	0.940355	1	1	1	1	1	1	0.37677	0.256017	0.271189	0.137406	0	0	0	0	0	0
6.2.1.14	0.811634	1	0.794239	1	0.94184	0.927256	0.963128	0.913044	0.838672	0.776166	0.336496	0	0.359768	0	0.134668	0.16089	0.0932885	0.185207	0.299043	0.383343
2.7.1.33	0.18013	0.141785	0.127066	0.175476	0.174298	0.16126	0.184832	0.185745	0.133332	0.196843	2.09367	2.28708	2.35505	2.21762	2.05615	2.09787	1.94206	2.09003	2.25562	1.96663
4.2.1.1	0.141735	0.15238	0.140688	0.13685	0.177397	0.144522	0.160545	0.171624	0.243412	0.191059	2.32105	2.26649	2.37828	2.41363	2.01315	2.1604	1.99331	1.94896	1.79379	1.90698
1.1.1.42	0.3322	0.267963	0.223184	0.298217	0.170052	0.173381	0.211992	0.218886	0.224237	0.194703	1.7441	1.86597	1.97681	1.87143	2.04741	1.99685	1.83148	1.7507	1.81019	1.90774
6.1.1.4	0.160735	0.117638	0.117147	0.13608	0.170407	0.168627	0.178301	0.173013	0.121885	0.169447	2.34239	2.50622	2.48153	2.44832	2.03719	2.06397	1.93332	2.03268	2.30277	2.01544
6.3.2.5	0.214985	0.159759	0.12783	0.209662	0.173578	0.179182	0.191847	0.177367	0.136842	0.174687	2.1292	2.25871	2.42972	2.15341	1.98918	1.99	1.89493	1.95644	2.19795	1.95356
4.1.1.22	0.52	1	0.443787	0.5	0.496238	0.433268	0.43605	0.708333	0.765595	1	0.673012	0	0.898137	0.693147	0.849375	0.909592	0.947701	0.566086	0.470236	0
3.1.7.2	0.361108	0.309648	0.460826	0.316133	0.373748	0.397918	0.359666	0.313995	0.321993	0.317133	1.16061	1.29431	0.995194	1.26497	1.1296	1.11236	1.19738	1.28648	1.19817	1.26883
2.4.2.4	0.390697	0.31531	0.229807	0.303785	0.332821	0.323491	0.416164	0.497711	0.207223	0.374639	1.44521	1.51912	1.74827	1.61946	1.57044	1.59087	1.38109	1.15996	1.73854	1.40325
1.3.1.10	0.160801	0.153053	0.209658	0.171087	0.262288	0.234589	0.27158	0.290956	0.192636	0.284009	2.16116	2.20149	1.97625	2.13577	1.6729	1.73398	1.65238	1.61262	1.97765	1.63165
2.7.8.5	0.199838	0.161178	0.126938	0.212809	0.140791	0.138106	0.186074	0.140712	0.148174	0.137728	2.13013	2.31717	2.51195	2.16157	2.18699	2.23867	1.94207	2.2037	2.25984	2.23913
6.1.1.9	0.114096	0.0989839	0.114864	0.115532	0.162155	0.15919	0.165776	0.181972	0.120265	0.172368	2.58215	2.63234	2.54381	2.60858	2.07831	2.07884	1.99881	2.04133	2.39914	2.0292
2.7.7.8	0.14674	0.129088	0.127856	0.14856	0.173752	0.157564	0.157537	0.187267	0.134068	0.175491	2.44859	2.51004	2.50871	2.46897	2.06651	2.18491	2.10029	2.03551	2.30316	2.07471
3.1.6.2	NA	1	1	1	1	1	1	1	1	1	NA	0	0	0	0	0	0	0	0	0
1.1.1.189	1	0.555556	0.771468	NA	0.580733	0.611501	0.566748	0.403889	0.654321	0.494797	0	0.636514	0.389377	NA	0.688057	0.69406	0.772666	0.999746	0.529706	0.753785
4.3.1.17	0.153128	0.145763	0.219345	0.165499	0.266939	0.287522	0.309035	0.288228	0.205189	0.26674	2.06688	2.15411	1.92792	2.06613	1.64054	1.57518	1.51624	1.55299	1.83312	1.61825
2.5.1.26	0.498507	0.424865	0.440591	0.463209	0.317812	0.297198	0.19221	0.19793	0.375029	0.227785	0.985151	1.18293	1.04407	0.97713	1.4084	1.51434	1.80803	1.79832	1.21543	1.75528
2.8.3.-	0.324707	0.489518	0.37254	0.268799	0.466832	0.413642	0.411374	0.587044	0.439266	0.618076	1.318	1.09724	1.47966	1.60172	1.08754	1.14053	1.11914	0.832896	0.994806	0.780382
5.4.99.7	NA	NA	NA	NA	NA	1	1	NA	NA	NA	NA	NA	NA	NA	NA	0	0	NA	NA	NA
2.7.3.3	NA	NA	NA	NA	1	1	1	NA	NA	NA	NA	NA	NA	NA	0	0	0	NA	NA	NA
1.1.1.130	NA	NA	1	1	1	1	1	1	NA	NA	NA	NA	0	0	0	0	0	0	NA	NA
1.13.12.4	0.503781	0.578525	0.428183	0.582564	0.361496	0.376562	0.530471	0.555556	0.555556	0.702479	0.689362	0.691729	1.06935	0.739594	1.14273	1.10082	0.967474	0.636514	0.636514	0.474139
1.10.2.-	1	1	1	1	NA	1	1	1	1	1	0	0	0	0	NA	0	0	0	0	0
1.17.99.1	NA	NA	1	1	1	1	1	1	1	1	NA	NA	0	0	0	0	0	0	0	0
3.5.2.3	0.224211	0.153764	0.1549	0.20822	0.207906	0.160093	0.161956	0.20637	0.148512	0.179029	2.18098	2.3889	2.29617	2.29127	1.90909	2.08987	2.04619	1.98726	2.20295	2.03971
4.1.1.45	0.426975	0.333268	0.288712	0.34205	0.698075	0.700663	0.8006	0.455828	0.492554	0.71066	1.02811	1.30509	1.51317	1.347	0.717074	0.670436	0.482168	1.10345	1.09319	0.71325
3.6.1.3	0.396543	0.310209	0.260161	0.313177	0.31014	0.279551	0.365292	0.320387	0.354448	0.310255	1.11729	1.34178	1.51916	1.38775	1.33909	1.48561	1.22417	1.30966	1.25428	1.33
2.7.7.1	0.357278	0.36	0.257578	0.263672	0.3624	0.327894	0.42466	0.728642	0.481859	0.661872	1.06121	1.19445	1.53391	1.42661	1.13994	1.20818	0.967979	0.534267	0.820838	0.581003
4.1.1.36	0.214985	0.159759	0.12783	0.209662	0.173578	0.179182	0.191847	0.177367	0.136842	0.174687	2.1292	2.25871	2.42972	2.15341	1.98918	1.99	1.89493	1.95644	2.19795	1.95356
1.1.1.35	0.141576	0.124516	0.1451	0.14494	0.1894	0.22631	0.21497	0.217199	0.185609	0.177551	2.24688	2.29314	2.26717	2.25282	1.94295	1.82429	1.80543	1.771	1.99351	1.93056
4.1.2.4	0.630068	0.402809	0.404943	0.541975	0.401579	0.347007	0.496954	0.494247	0.267233	0.474486	0.953888	1.43988	1.40513	1.19093	1.34255	1.4833	1.18241	1.05305	1.57287	1.13887
1.1.1.1	0.259597	0.271731	0.249103	0.272216	0.310035	0.274832	0.297477	0.341164	0.240565	0.319805	2.0561	1.97168	1.91044	2.02128	1.64585	1.77228	1.63403	1.50728	1.76005	1.62041
1.17.4.1	0.19932	0.165773	0.154107	0.189928	0.16157	0.147937	0.155961	0.174865	0.135848	0.163285	2.1831	2.30656	2.35586	2.24756	2.09355	2.15551	2.07016	2.05809	2.26187	2.11707
3.4.11.5	0.170354	0.116379	0.123372	0.122938	0.196806	0.2435	0.260473	0.202797	0.206403	0.202002	2.04512	2.3102	2.31144	2.3385	1.81747	1.67276	1.56754	1.85783	1.86019	1.80185
3.5.4.10	0.211563	0.173726	0.142057	0.172572	0.171706	0.160548	0.17477	0.206633	0.133409	0.188931	2.04888	2.16125	2.2977	2.19787	2.04032	2.12284	2.00965	1.94309	2.19974	1.95961
1.1.1.133	0.140474	0.178105	0.115432	0.111161	0.200543	0.210212	0.290639	0.377672	0.214251	0.350453	2.25194	2.1534	2.43968	2.47315	1.9059	1.94868	1.59439	1.38395	1.79997	1.50395
2.1.1.250	0.400343	0.407273	0.535163	0.387605	0.856141	0.856668	0.889802	0.901427	0.762098	0.937293	1.04588	1.01584	0.810784	1.07859	0.321835	0.325401	0.259584	0.236588	0.458937	0.165522
1.2.1.12	0.225251	0.179496	0.166759	0.217188	0.182365	0.173563	0.25245	0.220826	0.152944	0.206451	1.99191	2.15758	2.19492	2.02417	1.97173	2.02922	1.73764	1.8297	2.11466	1.86717
3.2.1.22	0.219171	0.224613	0.215698	0.194589	0.341789	0.240228	0.24211	0.455376	0.296254	0.393075	1.97591	2.00836	2.10642	2.06916	1.66217	1.86947	1.77089	1.31691	1.57795	1.52314
5.1.3.-	1	1	1	1	NA	1	NA	NA	NA	1	0	0	0	0	NA	0	NA	NA	NA	0
3.8.1.2	0.18965	0.173468	0.187717	0.144319	0.386439	0.337316	0.420012	0.390158	0.277559	0.371428	1.88891	1.9337	2.01831	2.0873	1.31689	1.42311	1.09354	1.33841	1.60017	1.39042
1.3.99.-	0.272621	0.206965	0.153267	0.243291	0.160026	0.177907	0.186669	0.159842	0.154308	0.142118	2.07512	2.29661	2.40357	2.18651	2.05294	2.01322	1.92358	2.03429	2.1161	2.09803
2.7.7.41	0.295111	0.208445	0.163377	0.316604	0.147866	0.167725	0.171504	0.194551	0.146446	0.183443	1.86958	2.02873	2.20578	1.85385	2.14057	2.02974	1.97965	1.94143	2.04132	1.94065
4.2.1.49	0.440562	0.415717	0.363455	0.459047	0.378142	0.347486	0.336617	0.451632	0.226738	0.418446	1.43523	1.49358	1.54277	1.42218	1.5366	1.5888	1.61018	1.35853	1.77991	1.41865
3.5.1.25	0.220286	0.16335	0.160995	0.186853	0.246193	0.253133	0.272946	0.273108	0.155604	0.22923	2.10251	2.18539	2.24776	2.25787	1.83187	1.79088	1.583	1.79442	2.0742	1.87759
2.1.1.80	0.233503	0.217881	0.225417	0.204924	0.160091	0.12889	0.150586	0.202936	0.237004	0.142396	1.88311	1.87201	2.02396	1.96676	2.14089	2.28302	2.18571	1.96044	1.78934	2.25088
1.13.11.16	0.68595	0.510204	0.792388	0.610727	1	1	1	1	0.5	1	0.600166	0.682908	0.362211	0.577922	0	0	0	0	0.693147	0
1.1.1.303	0.454844	0.360036	0.366714	0.240096	0.969289	0.892984	0.971218	0.944146	0.791939	0.943399	0.926949	1.17904	1.33416	1.54684	0.0872454	0.2519	0.0904159	0.130384	0.459232	0.158368
4.3.3.2	0.886134	0.834711	0.78125	1	0.875556	1	1	1	1	1	0.228632	0.304636	0.37677	0	0.24493	0	0	0	0	0
3.5.1.26	1	0.292181	0.452818	0.572595	0.449736	0.646918	0.688747	0.640202	0.563627	0.535402	0	1.27982	1.03207	0.722379	0.984416	0.724309	0.654451	0.588143	0.696753	0.835428
2.7.1.56	0.204807	0.180015	0.16908	0.199883	0.178022	0.147837	0.138002	0.345722	0.208388	0.417288	1.8459	1.93569	2.01202	1.99626	1.90226	2.14704	2.09529	1.38179	1.79431	1.31333
1.2.7.5	0.683396	0.523847	0.533741	0.547902	0.905	0.869498	0.902102	0.939453	0.460881	1	0.496472	0.669107	0.765531	0.687873	0.198515	0.254093	0.203237	0.139061	0.911092	0
1.14.13.50	0.5968	0.507812	0.502037	0.625	0.5	NA	1	0.802469	0.44	1	0.592953	0.685314	0.691109	0.562335	0.693147	NA	0	0.348832	0.950271	0
2.1.1.130	0.5124	0.416364	0.318527	0.634148	0.360145	0.330374	0.402742	0.34677	0.360197	0.539813	1.08749	1.21647	1.36954	0.835398	1.31782	1.32616	1.19531	1.29033	1.21545	0.907858
1.5.1.3	0.182778	0.125306	0.127707	0.149844	0.155586	0.150781	0.160966	0.20675	0.139714	0.185113	1.95103	2.3809	2.46069	2.22264	2.09049	2.09439	2.00275	1.82795	2.23171	1.91217
1.3.8.4	0.32419	0.246867	0.3066	0.349553	0.303461	0.382597	0.345167	0.191992	0.228423	0.235632	1.40655	1.608	1.49395	1.36827	1.45464	1.28288	1.37386	1.73489	1.69791	1.61335
5.3.1.28	0.275306	0.241412	0.200281	0.317314	0.251559	0.301036	0.36386	0.312487	0.26098	0.262544	1.74362	1.80572	1.95263	1.65998	1.6952	1.58826	1.31793	1.49602	1.54252	1.62851
1.1.1.23	0.294783	0.15174	0.136943	0.202407	0.166161	0.162684	0.173922	0.195532	0.130311	0.180442	1.89881	2.33241	2.32732	2.12305	2.04541	2.03149	1.95213	1.94947	2.24929	1.9914
4.2.1.40	0.23715	0.256115	0.221787	0.306478	0.353773	0.360578	0.401227	0.237435	0.256072	0.239568	1.70886	1.5838	1.73461	1.6176	1.33432	1.26508	1.12681	1.53269	1.58675	1.56889
1.1.99.1	0.297063	0.217413	0.191827	0.205361	0.269581	0.24034	0.285275	0.332063	0.185978	0.393069	1.84571	1.97819	2.10046	2.05514	1.70494	1.73402	1.50858	1.52054	1.95966	1.45119
2.4.99.14	0.371875	0.259302	0.360828	0.261485	0.21316	0.209656	0.217543	0.270773	0.316288	0.227919	1.158	1.62844	1.38529	1.59343	1.71526	1.75122	1.69419	1.48643	1.27922	1.64636
3.5.1.89	1	1	1	1	1	1	1	1	1	1	0	0	0	0	0	0	0	0	0	0
2.7.9.1	0.371017	0.312246	0.248601	0.353044	0.278284	0.261212	0.288879	0.324007	0.209668	0.276393	1.54236	1.65531	1.73172	1.60178	1.4841	1.56173	1.44652	1.43905	1.73466	1.50882
3.6.3.32	0.29356	0.259698	0.357294	0.259217	0.605466	0.525933	0.583731	0.533087	0.319881	0.547704	1.64199	1.63577	1.43639	1.69545	0.917108	0.997878	0.865939	1.01506	1.5057	1.00226
1.4.3.-	0.447089	0.448087	0.583419	0.553055	0.411438	0.364349	0.362443	0.459089	0.400439	0.467999	1.23064	1.09554	0.965972	1.01669	1.11742	1.18316	1.17949	1.09525	1.14774	1.07548
2.4.1.1	0.388723	0.280227	0.265816	0.314306	0.429047	0.345918	0.396837	0.437447	0.281909	0.424845	1.49433	1.77617	1.79362	1.72331	1.29091	1.52195	1.21665	1.19205	1.66232	1.23199
5.1.1.8	1	0.625	0.492267	0.296296	0.455794	0.692098	0.352042	0.8136	0.516529	0.502551	0	0.562335	0.941712	1.35327	1.034	0.682523	1.29349	0.430575	0.84278	0.947772
1.1.1.58	0.404959	0.333333	0.542003	0.426532	0.242756	0.324262	0.259629	0.224989	0.456095	0.271194	0.994924	1.09861	0.831392	1.04085	1.49487	1.29492	1.4838	1.59088	0.877564	1.40224
3.1.1.1	0.194705	0.134445	0.129658	0.127193	0.215163	0.178083	0.192949	0.183653	0.184509	0.239998	2.04752	2.25081	2.33424	2.3423	1.87167	1.99838	1.85094	1.90872	1.96664	1.77397
3.1.3.1	0.122019	0.140798	0.179852	0.110966	0.279914	0.227266	0.233841	0.242569	0.17049	0.250201	2.38302	2.27779	2.11342	2.44151	1.64114	1.82225	1.76014	1.78456	2.02746	1.73852
3.3.2.9	0.60273	0.612454	0.319737	0.470939	0.223236	0.28922	0.364457	0.249032	0.389273	0.201317	0.803752	0.866761	1.60467	1.20245	1.74869	1.54419	1.29343	1.64131	1.36283	1.84675
2.5.1.54	0.152563	0.114509	0.111624	0.145995	0.195992	0.213046	0.204267	0.187656	0.140091	0.182959	2.35227	2.53575	2.59312	2.45622	1.93989	1.93	1.87617	1.97838	2.28309	1.96835
2.3.1.157	0.168235	0.128252	0.131949	0.203915	0.164467	0.196316	0.195736	0.168044	0.126032	0.159393	2.24835	2.42911	2.33576	2.15073	1.98053	1.90447	1.81218	1.98044	2.24801	1.99213
3.2.1.35	0.314463	0.395525	0.356283	0.324028	0.788293	0.72915	0.94187	0.351879	0.4554	0.637572	1.21405	1.1736	1.29904	1.23846	0.499789	0.558272	0.154285	1.16522	0.978128	0.699615
3.1.11.2	0.178349	0.137283	0.139966	0.146202	0.204276	0.207215	0.209975	0.213557	0.1706	0.197251	2.04555	2.21489	2.25581	2.2318	1.82165	1.84638	1.7808	1.84877	2.04819	1.89247
3.5.4.1	0.278221	0.3303	0.37097	0.254278	0.549945	0.400265	0.439177	0.418956	0.307775	0.494135	1.65535	1.58128	1.53822	1.78358	0.982933	1.21527	1.11475	1.25755	1.46316	1.10449
2.6.1.21	0.584121	0.361613	0.492897	0.362709	0.341535	0.314357	0.30848	0.442974	0.441462	0.42144	0.740012	1.19186	0.991529	1.1748	1.21545	1.25259	1.25371	0.950653	0.942428	0.98624
2.8.1.7	0.176214	0.131187	0.135272	0.177313	0.167727	0.148494	0.184715	0.222723	0.141527	0.199387	2.22324	2.38576	2.37677	2.28234	2.05875	2.163	1.93757	1.89995	2.21046	1.95398
4.2.1.90	0.555556	0.524691	0.579351	0.591837	0.591837	0.647684	0.703391	0.500069	0.500247	0.554652	0.636514	0.668248	0.611552	0.59827	0.59827	0.537166	0.473061	0.693078	0.6929	0.637453
4.1.2.25	0.261633	0.204739	0.139906	0.248277	0.171123	0.152171	0.154672	0.17198	0.165892	0.169316	1.81482	2.04821	2.23901	1.90678	1.978	2.05276	1.9844	1.95355	1.96265	1.92975
1.1.1.45	1	1	1	1	0.764463	0.555556	1	1	1	1	0	0	0	0	0.398307	0.636514	0	0	0	0
3.5.5.7	0.57656	0.504683	0.934768	0.522959	1	0.985186	0.990784	0.9232	1	1	0.614503	0.688457	0.147563	0.670009	0	0.0439858	0.0295044	0.167944	0	0
1.7.99.4	0.362764	0.31401	0.286027	0.327332	0.152737	0.165133	0.190569	0.188265	0.13535	0.181997	1.59549	1.74253	1.82411	1.65342	2.08519	1.97964	1.81565	1.92919	2.20562	1.92573
3.5.1.5	0.217395	0.338861	0.391344	0.183976	0.492796	0.419897	0.435164	0.351988	0.271446	0.383583	1.75788	1.43664	1.3944	1.92172	0.990462	1.11231	1.01188	1.24606	1.4815	1.18225
5.1.1.17	0.913223	0.382639	0.322404	0.405248	0.570616	0.622198	0.550127	0.666173	0.889273	0.500283	0.184907	1.07152	1.20714	1.09249	0.724989	0.702548	0.759807	0.606344	0.223718	0.847795
3.5.2.6	0.293379	0.237661	0.211411	0.246891	0.234839	0.30901	0.256947	0.197345	0.271226	0.206061	1.71287	1.92418	1.95953	1.90724	1.76795	1.5852	1.76672	1.83412	1.68956	1.82632
2.7.7.70	0.224852	0.601578	0.365338	0.252245	0.440127	0.355608	0.354548	0.456927	0.306532	0.435253	1.60478	0.766726	1.45272	1.58928	1.0661	1.18721	1.24424	1.0033	1.31554	0.99285
3.5.4.2	0.392494	0.660649	0.846691	0.573072	0.960686	0.948907	0.957592	0.956315	0.940744	0.954531	1.21479	0.699459	0.381162	0.882629	0.123098	0.150862	0.133732	0.124397	0.153412	0.140685
3.5.1.-	0.265002	0.170156	0.147693	0.200275	0.353479	0.269651	0.373899	0.289548	0.249776	0.224964	1.53278	1.98318	2.07962	1.80509	1.55158	1.80421	1.41445	1.61935	1.69703	1.82534
1.14.19.3	0.50312	0.470041	0.368063	0.420961	0.198736	0.236232	0.305588	0.208627	0.321231	0.210519	1.00812	1.16422	1.45844	1.2716	1.79229	1.72485	1.53587	1.79941	1.51309	1.80411
2.4.-.-	0.395661	0.629486	0.226267	0.261743	0.409121	0.415612	0.553886	0.529914	0.74504	0.639812	1.21733	0.812707	1.79839	1.55673	1.10109	1.11399	0.798638	0.771538	0.468619	0.680591
2.7.1.130	0.393577	0.261758	0.364648	0.331194	0.215957	0.237302	0.21815	0.322208	0.296187	0.278693	1.12166	1.5416	1.4149	1.38325	1.76562	1.71667	1.7175	1.4012	1.4642	1.51256
3.6.1.66	0.176759	0.117085	0.136434	0.123808	0.184412	0.189511	0.197579	0.204788	0.185114	0.218958	2.03168	2.33684	2.24601	2.33632	1.88655	1.88904	1.80975	1.84152	1.95525	1.73996
6.3.4.15	0.165218	0.116276	0.133577	0.16068	0.192687	0.222536	0.215994	0.178394	0.137703	0.165727	2.11903	2.39643	2.27789	2.19306	1.90677	1.86678	1.78103	1.96737	2.1465	1.99873
1.2.1.2	0.237856	0.204101	0.176072	0.181888	0.311433	0.288668	0.283408	0.346329	0.243617	0.36439	1.95368	2.05116	2.13746	2.15719	1.5685	1.60347	1.5165	1.34979	1.76343	1.40241
1.1.1.65	0.454735	0.41358	0.314733	0.479592	0.334576	0.443112	0.559884	0.386383	0.448889	0.49297	0.873671	0.98099	1.3292	0.892118	1.36886	1.07449	0.883409	1.12107	0.927617	0.761303
2.7.6.3	0.264556	0.199108	0.148119	0.330124	0.188094	0.218635	0.235178	0.193165	0.152396	0.175174	1.9021	2.13091	2.31781	1.78866	1.93215	1.86068	1.72553	1.87377	2.06779	1.91494
2.3.1.179	0.18638	0.140903	0.197765	0.17046	0.219472	0.186944	0.180104	0.30282	0.162038	0.241515	2.23266	2.37468	2.11166	2.28214	1.87814	1.9555	1.9481	1.67204	2.16363	1.80055
1.5.98.2	0.165787	0.152963	0.16558	0.166873	0.35229	0.260109	0.337264	0.226644	0.283929	0.172267	2.06979	2.1997	2.16165	2.06685	1.36881	1.67371	1.42724	1.71327	1.77266	2.03341
2.1.3.1	1	1	1	1	1	1	1	1	NA	NA	0	0	0	0	0	0	0	0	NA	NA
1.13.11.8	0.418186	0.506107	0.39049	0.381884	0.314344	0.313184	0.4084	0.352552	0.282837	0.442768	1.15682	1.04698	1.22702	1.22603	1.29891	1.22837	1.0549	1.22856	1.31899	0.958373
1.3.1.98	0.154279	0.107768	0.112259	0.127818	0.159959	0.156769	0.183175	0.205101	0.150374	0.198839	2.29116	2.55169	2.53615	2.42553	2.10003	2.10784	1.95602	1.92078	2.1118	1.90531
3.1.11.6	0.160116	0.130751	0.132521	0.199242	0.176283	0.190774	0.193893	0.207824	0.141308	0.185299	2.22216	2.34808	2.32102	2.16574	1.92138	1.85509	1.81788	1.88759	2.19713	1.90157
2.4.1.18	0.376899	0.22958	0.226658	0.261388	0.409023	0.287724	0.308836	0.466853	0.259278	0.42896	1.58201	1.92425	1.94417	1.92219	1.39165	1.71408	1.46451	1.23655	1.7235	1.34482
2.7.6.5	0.143748	0.111854	0.115773	0.131006	0.168388	0.159712	0.195282	0.146749	0.135549	0.158593	2.33819	2.56009	2.58244	2.45158	2.10344	2.12088	1.88692	2.18745	2.3068	2.13047
1.6.99.5	0.374459	0.289514	0.186025	0.188994	0.224071	0.205697	0.267443	0.413505	0.348971	0.491221	1.1363	1.43939	1.84292	1.80226	1.68256	1.70694	1.53834	1.18426	1.23814	1.0715
4.2.1.33	0.223015	0.192989	0.165603	0.243769	0.166003	0.168151	0.177235	0.201832	0.146061	0.192297	2.14661	2.19296	2.30788	2.10893	2.04562	2.03563	1.96037	1.90154	2.21324	1.9882
2.9.1.1	0.529836	0.399304	0.263977	0.325369	0.556027	0.49452	0.640444	0.435936	0.351914	0.521153	1.06807	1.34262	1.6074	1.5578	0.907813	1.00502	0.657257	1.00307	1.2549	0.945899
1.3.5.4	0.304099	0.269349	0.222981	0.307508	0.143458	0.132496	0.150207	0.143051	0.145932	0.134533	1.98337	2.10826	2.16917	2.00847	2.22931	2.2929	2.1441	2.18945	2.26425	2.27774
4.2.1.19	0.119072	0.0993993	0.113157	0.106345	0.168479	0.179108	0.20192	0.169082	0.127397	0.172336	2.5897	2.61017	2.52547	2.68147	2.02384	2.03986	1.94405	2.05066	2.21846	2.01388
3.1.1.41	0.200831	0.240135	0.273415	0.181679	0.466419	0.419377	0.562785	0.460234	0.631506	0.540719	1.66141	1.72398	1.63133	1.82187	1.02165	1.14409	0.819867	0.948053	0.692911	0.841231
2.7.2.2	0.47429	0.392181	0.392861	0.398417	0.332279	0.481356	0.627598	0.226514	0.396364	0.185847	0.996147	1.23036	1.12859	1.07151	1.27721	1.03816	0.809238	1.61626	1.12032	1.72932
5.3.1.5	0.253856	0.261771	0.249846	0.264081	0.325375	0.356808	0.342461	0.399758	0.262965	0.371168	1.76422	1.7642	1.8029	1.80897	1.46483	1.4198	1.4306	1.26146	1.65117	1.32141
4.1.1.47	0.358464	0.375635	0.549964	0.40115	0.821899	0.792001	0.859105	0.449141	0.584521	0.530432	1.17715	1.11927	0.834218	1.10882	0.394746	0.45927	0.319209	0.942031	0.792493	0.796329
4.1.1.55	1	0.709343	0.646162	0.637188	0.992958	0.944102	0.992218	0.792388	0.570248	0.507763	0	0.465999	0.538871	0.548874	0.0234759	0.130465	0.0255595	0.362211	0.759547	0.729848
5.1.99.4	0.298078	0.280127	0.191278	0.374678	0.147488	0.175678	0.205142	0.210161	0.196323	0.200598	1.58419	1.68506	1.98099	1.48588	2.08376	1.98143	1.84072	1.76137	1.91591	1.74826
1.14.13.-	0.205244	0.170969	0.168467	0.132923	0.18802	0.194513	0.199089	0.199317	0.171631	0.187571	1.9513	2.09698	2.094	2.24178	1.86271	1.88213	1.81659	1.83559	1.94761	1.86094
3.5.2.14	0.611919	0.555645	0.434362	0.545044	0.339719	0.290649	0.326257	0.36012	0.304873	0.393981	1.08874	1.20534	1.44814	1.26393	1.42146	1.50822	1.36977	1.21289	1.52236	1.28662
6.1.1.6	0.128329	0.110565	0.122798	0.122777	0.185832	0.199373	0.20852	0.213879	0.15772	0.181309	2.51006	2.57092	2.49064	2.53575	1.98409	1.96812	1.87471	1.94056	2.12259	2.01258
1.13.11.27	0.378602	0.314511	0.22999	0.382926	0.202096	0.181762	0.20951	0.214951	0.146989	0.205473	1.52877	1.71125	1.91325	1.60381	1.88662	1.96565	1.81884	1.88757	2.09316	1.94569
4.99.1.1	0.169491	0.112198	0.105168	0.147098	0.147231	0.143643	0.176236	0.19599	0.132817	0.1811	2.16506	2.44616	2.51945	2.3259	2.17274	2.20289	1.97752	1.94591	2.2577	1.99129
1.14.12.3	NA	1	0.847222	0.900277	0.937565	1	0.654321	1	1	1	NA	0	0.286836	0.206192	0.142506	0	0.529706	0	0	0
4.2.1.70	0.600366	0.362708	0.471843	0.514128	0.572175	0.438694	0.420978	0.637586	0.897212	0.560203	0.754109	1.14907	1.0721	0.952231	0.761314	0.989709	0.993114	0.619947	0.211123	0.696486
3.4.21.4	NA	1	1	1	1	1	1	1	1	1	NA	0	0	0	0	0	0	0	0	0
1.8.98.1	0.432043	0.468598	0.461786	0.472253	0.341855	0.448889	0.668639	0.625	0.392259	0.361059	1.07845	1.02848	1.02133	1.05379	1.16131	0.882311	0.672296	0.562335	1.04887	1.14511
1.5.1.10	0.595003	0.68	0.653164	0.533284	0.847222	0.857988	1	0.886134	0.967751	0.94449	0.59488	0.500402	0.632556	0.808345	0.286836	0.271189	0	0.228632	0.0836497	0.129741
6.2.1.1	0.247343	0.176526	0.164194	0.23973	0.204454	0.19331	0.198239	0.291021	0.170455	0.242416	2.19244	2.37729	2.36372	2.2642	2.00209	2.02329	1.88824	1.68027	2.11343	1.86205
2.1.1.107	0.25274	0.196025	0.158336	0.249821	0.165235	0.163329	0.187275	0.18703	0.131	0.174471	1.92414	2.12087	2.27086	1.9885	2.03123	2.06451	1.8995	1.9512	2.2607	2.02039
3.5.3.23	0.839538	0.504399	0.697498	0.890283	0.56964	0.520875	0.503075	0.365959	0.414588	0.364831	0.331529	0.916593	0.518326	0.273295	0.732569	0.791218	0.853868	1.07139	1.08107	1.09029
2.7.4.3	0.199691	0.134048	0.148436	0.149613	0.197017	0.191349	0.188274	0.193885	0.15017	0.215337	2.12586	2.34873	2.34707	2.36039	1.89698	1.91672	1.88376	1.88035	2.13249	1.82137
1.10.3.-	0.133006	0.123226	0.128031	0.151247	0.162708	0.166332	0.180185	0.230411	0.135559	0.197171	2.42017	2.44923	2.4026	2.37645	2.09072	2.08854	1.96232	1.7391	2.26809	1.96693
1.1.1.82	1	1	1	1	NA	NA	NA	NA	NA	NA	0	0	0	0	NA	NA	NA	NA	NA	NA
3.7.1.14	0.701047	0.624527	0.388378	0.33315	0.300832	0.34375	0.263158	0.36	0.802469	0.555556	0.521406	0.730914	1.17274	1.22147	1.2618	1.0822	1.35808	1.05492	0.348832	0.636514
3.6.1.-	0.399627	0.296793	0.26639	0.289793	0.239759	0.276118	0.288856	0.218891	0.274913	0.217294	1.15403	1.40159	1.53386	1.41531	1.65499	1.59888	1.49428	1.59912	1.41379	1.62307
1.3.8.9	NA	1	1	1	1	0.927376	0.989219	0.68	0.625	0.510204	NA	0	0	0	0	0.160681	0.0336853	0.500402	0.562335	0.682908
1.4.2.-	0.78125	0.725477	0.639791	0.589156	0.844335	0.753751	0.652581	0.637565	0.892245	0.853513	0.37677	0.532854	0.736919	0.824717	0.306258	0.440238	0.544262	0.548456	0.219033	0.277732
2.1.2.5	0.198061	0.214286	0.165428	0.221965	0.36	0.68	0.555556	NA	1	NA	1.74669	1.64823	1.94056	1.7676	1.05492	0.500402	0.636514	NA	0	NA
1.1.2.4	0.309248	0.2618	0.31428	0.335551	0.489041	0.419979	0.446018	0.575053	0.365524	0.571321	1.64663	1.71945	1.56855	1.56923	1.01594	1.057	0.974886	0.882787	1.23727	0.895576
1.17.3.2	NA	1	1	NA	1	1	1	1	1	1	NA	0	0	NA	0	0	0	0	0	0
1.5.1.7	0.712936	0.629381	0.547549	0.629959	0.336933	0.264722	0.377058	0.359569	0.356614	0.353069	0.654722	0.810144	0.989767	0.775314	1.40223	1.57044	1.23511	1.39432	1.33523	1.37975
2.7.1.147	NA	0.52	0.528765	0.654321	0.5	1	NA	1	NA	1	NA	0.673012	0.6641	0.529706	0.693147	0	NA	0	NA	0
3.2.2.20	0.276824	0.15769	0.188918	0.230581	0.226096	0.224887	0.236123	0.245941	0.19568	0.232862	1.78121	2.09614	1.97501	1.97507	1.72747	1.71245	1.65315	1.68178	1.82278	1.71195
3.7.1.9	NA	1	1	1	NA	NA	NA	NA	NA	NA	NA	0	0	0	NA	NA	NA	NA	NA	NA
6.3.5.10	0.465518	0.238341	0.214598	0.49927	0.233143	0.202007	0.228251	0.257678	0.218327	0.227389	1.41469	1.79353	1.89131	1.35167	1.66838	1.78688	1.59557	1.56472	1.70935	1.62964
3.1.4.50	NA	NA	0.867347	1	0.915952	0.811634	0.713559	0.52	1	1	NA	NA	0.257319	0	0.180319	0.336496	0.460968	0.673012	0	0
1.13.-.-	1	1	0.510204	1	0.582177	0.755102	0.504132	1	0.82	0.555556	0	0	0.682908	0	0.608557	0.410116	0.689009	0	0.325083	0.636514
1.1.1.122	0.233952	0.326357	0.339492	0.297051	0.397621	0.33518	0.296248	0.528305	0.248793	0.353075	1.63662	1.40105	1.32859	1.5491	1.31423	1.41622	1.45278	1.08536	1.57534	1.44675
4.1.3.1	0.173224	0.165807	0.241511	0.161459	0.42715	0.359251	0.397224	0.356064	0.24707	0.364009	2.20394	2.18921	1.93692	2.17699	1.30912	1.43741	1.33325	1.41236	1.77881	1.45642
1.2.1.22	0.603306	0.632691	0.875556	0.657347	0.581711	0.571938	0.526627	0.548395	0.722222	0.6682	0.585953	0.553858	0.24493	0.52629	0.609051	0.619376	0.666278	0.64394	0.450561	0.513957
1.15.1.1	0.108723	0.106483	0.142686	0.107225	0.208872	0.168408	0.161937	0.215742	0.154886	0.189017	2.53881	2.58111	2.37599	2.60812	1.86882	2.05724	1.97417	1.85972	2.17962	1.97846
2.1.1.4	NA	NA	NA	NA	1	1	1	NA	NA	NA	NA	NA	NA	NA	0	0	0	NA	NA	NA
1.13.12.16	0.17528	0.160041	0.20276	0.145158	0.282232	0.263251	0.252457	0.251398	0.225832	0.265265	2.03932	2.18464	1.95972	2.19143	1.60332	1.67486	1.65677	1.60993	1.89322	1.61668
5.3.3.4	1	1	0.521194	0.733176	0.417355	0.428571	1	0.570312	0.931122	0.58	0	0	0.671801	0.477416	0.966675	0.9557	0	0.621086	0.154076	0.610864
4.1.3.42	0.223322	0.232426	0.234822	0.347734	0.177249	0.171168	0.181407	0.232906	0.18019	0.192064	1.69317	1.68339	1.81327	1.48982	1.92157	1.94076	1.87572	1.77921	1.93468	1.91894
1.1.1.94	0.199836	0.145389	0.129785	0.211456	0.187466	0.193685	0.199285	0.158656	0.128674	0.151277	2.00765	2.25059	2.34128	2.0507	1.96046	1.99147	1.89036	2.04607	2.21163	2.09789
3.8.1.-	0.389335	0.320035	0.428819	0.502337	0.424068	0.318844	0.326369	0.452742	0.519612	0.39325	1.07968	1.30097	1.26057	1.04714	1.22517	1.37167	1.31735	0.970954	1.06386	1.20152
1.14.13.70	0.33518	0.26716	0.40353	0.31908	0.43724	0.298037	0.422208	0.555556	1	0.425331	1.20604	1.41722	1.21899	1.27722	1.15517	1.3851	1.02683	0.636514	0	0.927277
2.6.1.87	0.815735	0.944852	0.642857	0.536543	1	1	0.68	1	0.52	1	0.366009	0.147844	0.655976	0.813635	0	0	0.500402	0	0.673012	0
2.7.1.5	0.359124	0.2693	0.215419	0.23394	0.228941	0.194349	0.234935	0.528523	0.452551	0.31372	1.45568	1.64612	1.76072	1.76659	1.62889	1.7488	1.6216	0.905886	1.05416	1.37375
3.5.4.5	0.44482	0.241739	0.194804	0.314629	0.356024	0.275447	0.312404	0.411744	0.213715	0.3321	1.31738	1.7682	1.90137	1.6982	1.36987	1.62634	1.49163	1.22481	1.71836	1.40375
2.7.1.60	1	1	1	1	1	1	1	1	1	1	0	0	0	0	0	0	0	0	0	0
1.2.1.70	0.283345	0.219829	0.190718	0.316003	0.241389	0.290747	0.305231	0.264291	0.226021	0.254401	1.90748	2.13516	2.24816	1.89129	1.78265	1.57068	1.41511	1.59644	1.77223	1.63315
6.3.1.2	0.110599	0.104162	0.138984	0.119993	0.225068	0.196324	0.210483	0.280875	0.150147	0.24312	2.66983	2.66492	2.51819	2.66109	1.90298	2.00276	1.85888	1.7432	2.2969	1.87097
4.2.1.24	0.309403	0.219817	0.191814	0.327809	0.19828	0.16503	0.172114	0.225032	0.164314	0.21849	1.78424	2.06991	2.09694	1.77284	1.93202	2.07609	1.97525	1.73359	2.02697	1.80216
3.2.1.28	0.629013	0.323201	0.143504	0.446151	0.309671	0.339864	0.383101	0.618926	0.461244	0.509053	0.709225	1.29689	2.0777	1.20408	1.35814	1.35764	1.25924	0.797336	1.0134	0.989516
3.7.1.12	1	0.341784	0.500144	0.44531	0.485267	0.621063	0.630376	0.629464	0.364251	0.46643	0	1.08612	0.783843	0.928119	0.77111	0.566653	0.556416	0.641517	1.11752	0.843042
4.1.1.8	1	1	1	1	1	1	1	1	1	1	0	0	0	0	0	0	0	0	0	0
6.2.1.25	0.544471	0.387149	0.299928	0.33576	0.701444	0.803228	0.900804	0.604575	0.482328	0.611034	0.874804	1.11785	1.35878	1.20398	0.623591	0.426811	0.243872	0.762836	0.856468	0.814155
1.2.1.54	1	1	1	1	1	1	1	1	1	1	0	0	0	0	0	0	0	0	0	0
1.1.1.76	0.338354	0.360973	0.330143	0.273358	0.735511	0.6857	0.752136	0.91674	0.648211	0.925316	1.09126	1.05338	1.29159	1.45797	0.552385	0.69979	0.542409	0.2205	0.590146	0.189146
4.2.1.6	0.402802	0.459827	0.727526	0.452348	0.785958	0.688092	0.773702	0.699772	0.623411	0.749271	1.12946	1.03048	0.623594	1.05656	0.546056	0.743027	0.554296	0.712934	0.851114	0.634995
1.1.1.3	0.225138	0.143222	0.119445	0.160313	0.223437	0.25387	0.310634	0.194911	0.156259	0.21119	2.08602	2.37093	2.44817	2.40339	1.84664	1.83113	1.62268	1.90079	2.11135	1.81325
2.5.1.7	0.232102	0.162362	0.136713	0.197975	0.164506	0.156092	0.1559	0.17302	0.123324	0.163856	2.09395	2.32615	2.34569	2.19366	2.09091	2.10623	2.0697	2.06765	2.31458	2.1158
5.3.2.6	0.327811	0.270408	0.277157	0.369248	0.341486	0.371076	0.549787	0.37059	0.3119	0.241693	1.33438	1.4987	1.49153	1.44088	1.30521	1.19436	0.92541	1.16877	1.38229	1.60893
3.2.1.113	0.52	0.78125	0.617959	0.52	0.625	0.663265	0.693841	0.503673	0.52	0.529584	0.673012	0.37677	0.570047	0.673012	0.562335	0.51958	0.484302	0.689469	0.673012	0.663265
1.1.5.4	0.336641	0.402695	0.4425	0.223528	0.188951	0.164298	0.190555	0.610049	0.429568	0.5393	1.30669	1.12594	1.22328	1.62146	1.87098	1.9319	1.84344	0.841431	1.21597	0.859452
2.6.1.42	0.131508	0.106284	0.111414	0.143014	0.146766	0.157103	0.15545	0.180916	0.128426	0.160747	2.5263	2.63928	2.57807	2.53784	2.19754	2.16078	2.14588	2.03019	2.33841	2.14217
5.3.3.1	0.418367	0.574074	0.555205	0.330679	0.810196	0.712429	0.495262	0.614367	0.555556	0.522498	1.05472	0.729843	0.812901	1.20503	0.407228	0.595924	0.728018	0.573964	0.636514	0.670478
1.4.4.2	0.14369	0.128242	0.140611	0.154131	0.189812	0.159588	0.17038	0.210773	0.138734	0.200506	2.32165	2.37744	2.34497	2.27854	1.97267	2.10032	1.99398	1.86742	2.29637	1.90421
1.4.99.5	1	NA	1	NA	1	1	1	1	1	1	0	NA	0	NA	0	0	0	0	0	0
2.3.1.180	0.121254	0.0835643	0.0807618	0.100969	0.181651	0.213525	0.216567	0.135681	0.131614	0.143488	2.54957	2.77415	2.82315	2.72349	2.08532	2.04101	1.93198	2.2231	2.35428	2.19853
3.6.3.17	0.263048	0.284366	0.384695	0.254466	0.691793	0.629325	0.637372	0.697417	0.378691	0.734748	1.72367	1.64893	1.40785	1.74956	0.79923	0.862149	0.800889	0.766912	1.43726	0.682932
2.6.99.2	0.428624	0.215124	0.233415	0.30858	0.178711	0.192541	0.192706	0.183676	0.226294	0.181004	1.33018	1.86319	1.82801	1.59135	1.89901	1.85031	1.82285	1.81928	1.60078	1.83409
2.1.1.132	0.248558	0.322831	0.40259	0.279898	0.641678	0.71083	0.828443	0.376835	0.419388	0.510452	1.55234	1.40078	1.18343	1.45843	0.777948	0.673671	0.410523	1.10137	1.04696	0.950197
3.5.3.12	0.374172	0.253162	0.284273	0.345745	0.308887	0.277867	0.314903	0.294425	0.288522	0.274718	1.39474	1.76301	1.75697	1.40867	1.37131	1.45585	1.34167	1.47948	1.5254	1.49009
1.7.3.3	0.283485	0.310289	0.305423	0.274459	0.679453	0.667125	0.781005	0.48029	0.256743	0.540511	1.69342	1.60675	1.53524	1.69922	0.698302	0.676997	0.494523	1.01312	1.55045	0.989563
2.7.4.1	0.127658	0.10516	0.114006	0.13585	0.151984	0.156559	0.161284	0.197063	0.139754	0.159166	2.47651	2.59599	2.55654	2.47315	2.15735	2.16462	2.07458	1.97893	2.24941	2.11309
1.5.1.5	0.368412	0.246108	0.16962	0.328811	0.187418	0.21319	0.233277	0.152829	0.133762	0.170067	1.69508	2.03412	2.21523	1.8613	1.9577	1.91542	1.76362	2.08153	2.20576	2.0344
3.5.1.10	0.17708	0.168412	0.161578	0.141439	0.192088	0.173042	0.214168	0.26066	0.167469	0.214409	2.07746	2.0733	2.14839	2.19735	1.94039	2.05023	1.81365	1.6733	2.04747	1.881
1.2.1.39	0.198834	0.24691	0.298813	0.16095	0.299821	0.460254	0.770761	0.37464	0.310174	0.233277	1.74168	1.69369	1.56786	1.90102	1.38741	1.15428	0.537401	1.2017	1.38115	1.55483
3.2.1.50	NA	NA	0.385202	1	0.442177	0.661258	0.42898	0.561224	0.53125	1	NA	NA	1.01622	0	0.951942	0.640793	0.965295	0.758937	0.661563	0
2.4.1.5	NA	1	0.542463	0.375	0.425048	0.53189	0.503163	0.740631	0.654321	0.658203	NA	0	0.765991	1.03972	0.970062	0.774033	0.859684	0.509459	0.529706	0.525321
4.2.1.108	0.221304	0.322314	0.217811	0.264545	0.232911	0.461363	0.663572	0.389417	0.792388	0.226843	1.59939	1.24068	1.78505	1.54793	1.56487	1.05896	0.672572	1.18461	0.362211	1.54623
2.3.1.19	1	0.68	0.775918	0.867347	0.615374	0.559082	0.523133	0.534026	1	0.595703	0	0.500402	0.383662	0.257319	0.572867	0.632843	0.669833	0.658724	0	0.59413
3.2.2.8	1	1	1	1	NA	1	NA	NA	NA	1	0	0	0	0	NA	0	NA	NA	NA	0
6.3.2.39	0.9232	0.763158	0.495536	0.502288	0.827664	0.702479	0.68595	1	0.84121	0.928669	0.167944	0.477931	0.871488	0.744027	0.314492	0.474139	0.600166	0	0.295439	0.158411
3.7.1.2	0.566811	0.577782	0.508428	0.596303	0.163394	0.16556	0.152628	0.215658	0.256846	0.191942	0.926811	0.937099	1.11212	0.915634	2.01913	1.93806	2.04289	1.73015	1.61117	1.84154
4.1.1.20	0.146608	0.107116	0.114723	0.147515	0.209771	0.239264	0.217294	0.177829	0.163882	0.182533	2.33668	2.54949	2.47411	2.36104	1.87502	1.83876	1.83587	2.0057	2.12046	1.97277
2.6.1.82	0.64497	0.59375	0.501385	0.534026	0.39229	0.857556	0.353976	0.57018	0.628876	0.847222	0.540204	0.735622	0.809205	0.658724	1.01249	0.338994	1.21403	0.661396	0.55807	0.286836
2.7.2.11	0.210437	0.158141	0.14297	0.20567	0.174268	0.168561	0.186875	0.2015	0.149357	0.199797	1.93646	2.14695	2.28204	2.02864	1.96039	2.00418	1.85657	1.92528	2.20496	1.88962
2.6.1.19	0.496466	0.391674	0.383246	0.425193	0.227227	0.219278	0.265741	0.274094	0.238234	0.270972	1.43859	1.6565	1.65889	1.64483	1.76397	1.80803	1.63078	1.54369	1.7465	1.57808
2.7.1.156	0.678379	0.322147	0.249864	0.392394	0.230856	0.185524	0.250722	0.212649	0.228516	0.21854	0.785522	1.42606	1.64889	1.2723	1.70324	1.82267	1.5434	1.73589	1.66986	1.71076
2.1.2.10	0.112867	0.0906544	0.101154	0.119467	0.168569	0.171517	0.176475	0.21496	0.126132	0.196611	2.51089	2.65907	2.62839	2.54301	2.07092	2.08973	1.98377	1.94233	2.40115	1.92147
4.1.99.19	NA	1	0.53155	1	0.590479	0.311581	0.528291	0.46875	0.5	0.467301	NA	0	0.721135	0	0.815529	1.26222	0.900435	0.900256	0.693147	0.95183
2.6.1.16	0.143579	0.114217	0.111854	0.135674	0.160672	0.167382	0.174539	0.165693	0.124334	0.162443	2.39122	2.53546	2.52607	2.42947	2.13288	2.11194	2.03488	2.07713	2.34577	2.11618
6.5.1.2	0.218483	0.161479	0.145008	0.207328	0.171095	0.167087	0.170566	0.18531	0.13417	0.168421	2.09802	2.30753	2.33437	2.16877	2.04079	2.08618	1.97206	1.9806	2.25122	2.02587
2.1.1.14	0.144536	0.118465	0.071918	0.108378	0.179103	0.181198	0.257506	0.218942	0.182084	0.222161	2.21436	2.43762	2.78624	2.52787	1.85169	1.8741	1.56279	1.72957	2.0253	1.72352
6.3.5.4	0.0999599	0.104534	0.127743	0.110799	0.185434	0.241361	0.237814	0.187069	0.192533	0.174394	2.67092	2.64069	2.39776	2.63506	2.00228	1.81731	1.79815	1.95931	1.92013	2.02849
1.3.1.22	NA	0.722222	0.294887	1	0.386032	0.421655	0.344137	0.534895	0.755102	0.3774	NA	0.450561	1.35806	0	1.14875	1.05751	1.19078	0.962915	0.410116	1.16482
1.14.13.165	NA	NA	1	NA	NA	NA	1	1	1	1	NA	NA	0	NA	NA	NA	0	0	0	0
3.5.99.7	0.498053	0.46403	0.471111	0.477265	0.3733	0.55351	0.789559	0.376645	0.325434	0.521906	0.843446	0.861477	0.869153	0.809142	1.24883	0.932641	0.500877	1.24858	1.26825	0.986779
2.4.2.19	0.224149	0.147973	0.14354	0.178736	0.166249	0.160654	0.16052	0.169157	0.15179	0.183205	1.97021	2.33561	2.29169	2.19954	2.00467	2.0502	1.97214	1.9621	2.09865	1.90923
4.2.1.12	0.269824	0.264372	0.314453	0.266974	0.198585	0.193964	0.202523	0.293254	0.254146	0.212271	1.71693	1.66369	1.54291	1.75877	1.74287	1.7638	1.72512	1.48107	1.58632	1.73408
1.1.1.38	0.345291	0.326834	0.324308	0.345166	0.453526	0.547314	0.801586	0.310072	0.291152	0.356234	1.3712	1.45173	1.48843	1.42746	1.16302	1.02579	0.493878	1.3874	1.46457	1.345
1.11.1.15	1	1	1	NA	1	1	1	1	1	1	0	0	0	NA	0	0	0	0	0	0
4.2.1.140	NA	1	0.566116	1	0.890282	0.886935	0.935033	1	0.5	NA	NA	0	0.625491	0	0.222132	0.227381	0.147087	0	0.693147	NA
2.3.1.74	0.539901	0.432238	0.282255	0.441375	0.377032	0.304566	0.435212	0.310852	0.316988	0.282515	1.14857	1.35076	1.6098	1.36731	1.39287	1.63623	1.2521	1.51488	1.54213	1.60488
2.3.1.164	0.934708	0.598998	0.247383	0.527564	0.424032	0.318685	0.378262	0.449028	0.195763	0.516205	0.169554	0.743093	1.57459	0.890715	1.04058	1.32171	1.11915	0.926351	1.70624	0.81098
2.7.8.8	0.265223	0.206819	0.216601	0.2147	0.234135	0.239329	0.234355	0.194411	0.211321	0.194069	1.60934	1.71296	1.80351	1.79939	1.6774	1.68513	1.65803	1.78953	1.6961	1.76249
1.1.1.10	0.773438	0.597222	0.307901	0.373796	0.712665	0.423823	0.428889	1	1	1	0.463414	0.721464	1.27597	1.07675	0.462037	0.942675	0.951703	0	0	0
3.6.3.34	0.309238	0.234668	0.187025	0.253344	0.233426	0.199046	0.194985	0.346459	0.183958	0.287172	1.74224	1.87377	2.09295	1.91231	1.95723	2.03421	1.98461	1.64085	1.96456	1.84808
3.4.11.2	0.233897	0.147444	0.132238	0.222848	0.200739	0.171463	0.185065	0.198157	0.145867	0.207297	1.97756	2.2805	2.33972	2.03941	1.97803	2.06967	1.93143	1.90984	2.18973	1.89311
1.13.12.3	0.194008	0.21837	0.169844	0.246259	0.352944	0.610608	0.834171	0.413573	0.691045	0.342049	1.73414	1.71331	1.86355	1.60359	1.33531	0.852961	0.417168	1.07882	0.743217	1.25391
1.1.3.6	0.316192	0.320657	0.28484	0.283115	0.194055	0.141601	0.148626	0.27563	0.369439	0.178247	1.56089	1.59192	1.68754	1.64906	1.97156	2.19205	2.15688	1.53713	1.32412	2.02072
4.1.2.27	0.521941	0.612389	0.456886	0.572648	0.58229	0.618708	0.649697	0.786961	0.606405	0.450872	0.861699	0.670257	0.892336	0.764432	0.744898	0.742922	0.534908	0.369333	0.68087	0.902052
1.1.1.215	0.378935	0.427469	0.45639	0.360388	0.528409	0.570701	0.56893	0.345342	0.443352	0.473881	1.17762	0.9218	0.997295	1.19301	0.802052	0.693845	0.6587	1.07961	0.966716	0.897908
2.6.1.1	0.184102	0.227882	0.187348	0.183178	0.198837	0.168636	0.176092	0.341953	0.333723	0.311883	2.19113	2.06101	2.16988	2.23037	1.90045	2.03093	1.93355	1.50274	1.59329	1.57756
1.14.12.13	1	1	1	1	1	1	NA	NA	1	NA	0	0	0	0	0	0	NA	NA	0	NA
1.1.1.369	0.244029	0.237978	0.298399	0.186706	0.711685	0.736119	0.717808	0.68041	0.419179	0.786089	1.84051	1.88737	1.78937	2.00218	0.700106	0.68774	0.627809	0.739491	1.12449	0.572723
3.5.99.4	0.441868	0.354773	0.453875	0.334198	0.373858	0.400494	0.633549	0.394391	0.48229	0.419372	1.03579	1.30085	1.16209	1.27709	1.15303	1.07661	0.635568	1.05287	1.05808	1.08363
2.7.7.3	0.19006	0.135086	0.130059	0.161065	0.198478	0.178518	0.185958	0.224466	0.153096	0.200649	2.01227	2.27574	2.35372	2.19653	1.9247	2.00793	1.86227	1.81402	2.09962	1.88718
1.1.1.21	NA	1	0.455621	0.5	0.488544	0.413495	0.467239	0.502959	0.802469	0.545586	NA	0	0.925129	0.693147	0.820708	0.983128	0.863144	0.690186	0.348832	0.802487
4.4.1.5	0.259312	0.151664	0.129868	0.131485	0.166829	0.16765	0.188796	0.228374	0.211513	0.211241	1.8249	2.18208	2.33385	2.31913	2.0034	1.9943	1.95418	1.66508	1.87556	1.74589
1.1.1.50	0.405817	0.455	0.232663	0.247788	0.509389	0.464651	0.366175	0.352417	0.544983	0.348656	1.03748	0.96726	1.52308	1.47423	0.928851	0.984484	1.09774	1.16453	0.841626	1.15775
4.1.1.77	0.510204	0.446712	0.511234	0.357156	0.795414	0.603306	1	0.862826	1	0.78125	0.682908	0.909925	0.919514	1.18499	0.455021	0.585953	0	0.264052	0	0.37677
1.17.1.8	0.220422	0.194629	0.14976	0.182224	0.147638	0.141821	0.142735	0.231792	0.180983	0.19402	2.04542	2.17228	2.3377	2.23806	2.14068	2.22445	2.16288	1.87246	2.09735	1.93722
6.1.1.18	0.476384	0.340979	0.385458	0.420316	0.411292	0.396156	0.348165	0.314538	0.47401	0.327745	0.939666	1.14975	1.11631	0.995958	1.12132	1.17793	1.20986	1.21914	0.876774	1.249
4.2.1.17	0.179231	0.141793	0.124985	0.177095	0.16437	0.172783	0.18197	0.2013	0.141838	0.171295	2.25883	2.37429	2.41667	2.24438	2.03864	2.01283	1.91565	1.89226	2.20853	1.99295
3.5.2.9	0.282495	0.322121	0.286469	0.265634	0.249187	0.281821	0.325062	0.368693	0.37178	0.323325	1.39106	1.23546	1.4839	1.4841	1.53794	1.45517	1.35809	1.16791	1.19598	1.34775
4.1.3.34	0.500151	0.401056	0.259778	0.432905	0.174522	0.169866	0.181637	0.216822	0.210331	0.241529	1.32305	1.56563	1.91436	1.45502	1.9712	1.97968	1.89024	1.80684	1.86764	1.73364
6.3.5.2	0.174831	0.159106	0.127548	0.183381	0.174859	0.216578	0.201422	0.170655	0.131862	0.160855	2.32471	2.39181	2.47691	2.34572	2.04829	1.95767	1.94133	2.05036	2.31501	2.07573
4.4.1.11	0.627077	0.542427	0.431881	0.512337	0.501025	0.578695	0.409088	0.304091	0.300191	0.502189	0.781483	0.971825	1.19633	1.08646	0.982473	0.822507	1.15664	1.33634	1.42427	0.974838
1.3.1.32	0.439342	0.337191	0.462745	0.414362	0.462353	0.526147	0.551794	0.557886	0.387217	0.415296	0.95189	1.17556	0.935056	1.02314	0.866538	0.775384	0.675881	0.83223	1.07071	1.00429
2.5.1.16	0.272833	0.148772	0.165904	0.140753	0.283717	0.337567	0.363047	0.343899	0.373194	0.244668	1.80382	2.14377	2.12452	2.25068	1.58679	1.43573	1.3756	1.42803	1.23903	1.66551
2.1.1.71	1	1	0.98915	1	0.982325	0.948607	0.955579	0.94449	0.972978	0.95701	0	0	0.0338649	0	0.0509645	0.121971	0.108471	0.129741	0.0723778	0.10564
2.7.1.69	0.247476	0.16327	0.152898	0.174387	0.188598	0.164287	0.169871	0.229906	0.156916	0.201867	1.75595	2.0696	2.15083	2.06889	1.86042	1.96096	1.87227	1.83608	2.06686	1.83493
2.4.1.20	NA	NA	1	1	1	1	1	1	1	1	NA	NA	0	0	0	0	0	0	0	0
2.5.1.74	0.215309	0.208702	0.218855	0.25942	0.242218	0.158979	0.241827	0.203329	0.303446	0.252061	1.69812	1.77365	1.78324	1.65584	1.64842	1.97379	1.63166	1.80554	1.4743	1.66491
3.1.1.17	0.343787	0.280873	0.322162	0.290811	0.285766	0.219411	0.199482	0.286891	0.276693	0.252312	1.4073	1.69436	1.57195	1.60119	1.58794	1.75315	1.81775	1.49672	1.48019	1.63616
3.1.1.11	0.265161	0.278408	0.217038	0.272653	0.328499	0.363966	0.487108	0.230603	0.533364	0.41324	1.55996	1.45872	1.71314	1.63411	1.36308	1.26739	0.996273	1.5437	0.960259	1.22975
2.7.1.59	0.857988	0.963649	0.932538	0.918932	0.889564	0.5776	0.74539	0.989822	0.977146	0.917369	0.271189	0.0922161	0.182058	0.195327	0.278312	0.813667	0.557424	0.0320869	0.063056	0.205916
3.3.2.10	NA	NA	1	NA	1	1	1	1	1	1	NA	NA	0	NA	0	0	0	0	0	0
1.13.11.39	0.407337	0.334834	0.258788	0.243232	0.617823	0.638908	0.564004	0.614367	0.68	0.58205	1.13994	1.23691	1.54665	1.54676	0.66979	0.723668	0.795247	0.573964	0.500402	0.733573
1.14.13.168	NA	1	1	1	1	1	1	1	NA	1	NA	0	0	0	0	0	0	0	NA	0
4.2.1.147	1	0.510204	0.546314	1	0.924644	1	1	1	1	1	0	0.682908	0.646091	0	0.165443	0	0	0	0	0
3.2.2.-	0.283791	0.186326	0.14935	0.246062	0.152663	0.184522	0.202792	0.132174	0.138155	0.13879	1.88214	2.17905	2.36737	1.97669	2.16988	2.12734	1.93356	2.2273	2.17054	2.16332
2.5.1.55	0.229876	0.185623	0.302826	0.240172	0.235347	0.209858	0.206107	0.278022	0.270345	0.232091	1.7203	1.83948	1.56363	1.72144	1.67123	1.71787	1.70081	1.53051	1.47307	1.59909
1.1.1.140	1	1	1	1	1	1	1	1	NA	NA	0	0	0	0	0	0	0	0	NA	NA
3.6.3.41	0.360645	0.235308	0.315358	0.32876	0.224146	0.301396	0.26345	0.205747	0.485867	0.193388	1.2419	1.51702	1.30889	1.19711	1.59283	1.44516	1.50358	1.67648	1.02496	1.69504
1.2.1.10	0.361237	0.345306	0.272178	0.251395	0.416216	0.403072	0.69984	0.250297	0.349481	0.447219	1.18608	1.19725	1.51939	1.52905	1.05904	1.12233	0.554957	1.45697	1.22671	1.13138
1.3.1.43	1	1	1	1	1	1	1	1	1	1	0	0	0	0	0	0	0	0	0	0
2.7.1.4	0.119267	0.160256	0.17198	0.124017	0.204908	0.190921	0.215066	0.329848	0.242107	0.248737	2.37282	2.22817	2.25271	2.42532	1.84276	1.87248	1.74492	1.56637	1.8666	1.7135
1.2.1.20	0.197498	0.187574	0.182758	0.186447	0.32501	0.261604	0.273466	0.35542	0.180905	0.365494	2.11838	2.14967	2.16874	2.16054	1.64623	1.78417	1.68017	1.54134	2.09077	1.55229
4.1.99.17	0.1822	0.17139	0.168382	0.17229	0.172103	0.179357	0.177727	0.205242	0.133191	0.174552	1.97479	2.01458	2.07133	2.03092	1.99636	1.94127	1.92902	1.86126	2.19526	1.97567
1.13.11.5	0.564244	0.420932	0.358401	0.52101	0.151934	0.160209	0.167717	0.163184	0.157592	0.16544	1.13489	1.52141	1.69223	1.30025	2.0909	2.11398	2.04604	2.00663	2.05955	2.00057
4.3.1.1	0.17227	0.31234	0.450018	0.167338	0.197161	0.18277	0.217801	0.288344	0.229518	0.332586	2.0474	1.61664	1.31221	2.02127	1.78983	1.85613	1.71321	1.59943	1.68123	1.48071
1.14.11.17	0.238519	0.394111	0.270621	0.28816	0.427895	0.453942	0.572212	0.18441	0.466992	0.354346	1.6277	1.16945	1.67093	1.52838	1.32154	1.22038	1.05562	1.80923	1.17624	1.3514
2.3.1.30	0.210185	0.166591	0.203356	0.161892	0.216362	0.199116	0.302293	0.255236	0.221758	0.2255	1.89491	2.08571	1.94063	2.11584	1.71929	1.80736	1.50793	1.60394	1.82736	1.70492
1.1.1.179	1	1	1	1	1	1	1	1	NA	1	0	0	0	0	0	0	0	0	NA	0
2.4.2.9	0.23907	0.186078	0.166598	0.244665	0.160654	0.161322	0.176752	0.195898	0.13057	0.178709	2.01031	2.24117	2.31973	2.12311	2.15548	2.17361	2.05714	1.87751	2.27263	2.00336
3.1.4.52	1	1	1	1	1	1	1	1	1	1	0	0	0	0	0	0	0	0	0	0
1.1.1.262	0.187291	0.196664	0.263061	0.177436	0.185619	0.174626	0.169458	0.254353	0.326406	0.247197	1.91613	1.92727	1.74977	1.99579	1.89213	1.93272	1.93176	1.65893	1.49526	1.66404
4.1.1.15	0.376418	0.395572	0.335544	0.292847	0.719994	0.57551	0.426374	0.911953	0.926935	0.72742	1.15139	1.11617	1.24467	1.29544	0.578169	0.842839	1.03933	0.187031	0.161453	0.444269
1.1.1.40	0.256459	0.25006	0.280471	0.245202	0.211874	0.204581	0.206845	0.254061	0.232892	0.227745	1.58499	1.62516	1.55385	1.60726	1.71082	1.73963	1.72822	1.61855	1.60176	1.67373
3.2.2.1	0.264112	0.324798	0.530595	0.296109	0.487263	0.414155	0.432134	0.508665	0.362988	0.513791	1.70887	1.62585	1.16659	1.71965	0.980051	1.07692	0.990037	1.10194	1.30456	1.00231
1.2.7.1	0.827054	0.760988	0.666708	0.769981	0.510204	0.64497	1	0.52	0.722222	0.591837	0.372658	0.477543	0.59848	0.452776	0.682908	0.540204	0	0.673012	0.450561	0.59827
2.4.1.11	NA	1	0.34375	0.333333	0.561224	0.48144	0.5	0.905	1	0.68	NA	0	1.0822	1.09861	0.758937	0.779283	0.693147	0.198515	0	0.500402
3.5.1.49	0.415616	0.468606	0.298765	0.332666	0.885659	0.844348	0.922874	0.949401	0.718821	0.935	1.17115	1.13748	1.49565	1.42092	0.254966	0.377485	0.191644	0.120456	0.588395	0.16925
1.8.4.8	0.263104	0.209718	0.154785	0.237521	0.178272	0.150502	0.163202	0.231586	0.152958	0.220564	1.89916	2.03708	2.31207	2.04877	2.04406	2.15207	2.02855	1.85449	2.11124	1.90408
3.4.21.89	0.18166	0.132126	0.137439	0.17374	0.170291	0.143627	0.159695	0.146124	0.156221	0.151771	2.17201	2.40031	2.41093	2.22684	2.14976	2.23191	2.09498	2.17213	2.15528	2.17848
2.3.1.15	0.201122	0.147561	0.200982	0.152386	0.224479	0.252278	0.244429	0.193859	0.226322	0.195679	2.02671	2.2216	2.0111	2.2748	1.76026	1.72906	1.74948	1.80535	1.79333	1.78999
3.6.3.12	0.226157	0.242308	0.19429	0.17696	0.27588	0.191586	0.205927	0.230873	0.188995	0.264516	1.80488	1.67204	1.91241	2.00212	1.62459	1.9007	1.81621	1.65362	1.93293	1.6181
6.4.1.1	0.494217	0.367637	0.323714	0.486069	0.656924	0.654206	0.747744	0.591886	0.390973	0.609516	1.21357	1.46299	1.46735	1.25991	0.783816	0.811742	0.635414	0.867342	1.25466	0.858354
2.4.1.217	1	1	1	1	NA	1	1	NA	1	1	0	0	0	0	NA	0	0	NA	0	0
1.2.1.3	0.325755	0.219409	0.182146	0.241102	0.201282	0.182912	0.19246	0.276264	0.191011	0.253629	1.93099	2.20989	2.25081	2.2001	2.05615	2.11624	2.01348	1.75824	2.06773	1.88466
1.13.11.33	1	1	1	1	1	1	1	1	1	1	0	0	0	0	0	0	0	0	0	0
2.3.3.5	0.261847	0.25474	0.502583	0.227148	0.347234	0.308793	0.492964	0.400005	0.386717	0.285916	1.48583	1.50209	1.05179	1.5813	1.23994	1.35179	1.03034	1.04177	1.09217	1.38201
2.1.3.3	0.112371	0.125255	0.17929	0.161596	0.12802	0.118899	0.214582	0.446265	0.184512	0.192442	2.57375	2.44818	2.32724	2.38712	2.35593	2.4058	1.99381	1.37853	2.08932	2.10207
6.3.5.9	0.419328	0.317738	0.296202	0.446925	0.553309	0.529495	0.477353	0.350523	0.225072	0.362989	1.33295	1.38784	1.4519	1.28767	1.0189	1.11732	1.10706	1.27262	1.70973	1.24697
1.14.13.1	0.235883	0.376116	0.363295	0.211003	0.417619	0.415622	0.400572	0.400324	0.25738	0.455268	1.69145	1.42506	1.53273	1.78191	1.13956	1.09059	1.11177	1.1086	1.53404	1.12629
3.1.3.3	0.26069	0.199255	0.162332	0.276811	0.168139	0.175017	0.256493	0.200597	0.165738	0.212943	1.79783	2.04939	2.19045	1.82449	2.02703	2.04342	1.71949	1.84631	2.09297	1.82544
1.14.11.2	0.593673	0.415997	0.477907	0.554955	0.471544	0.481702	0.579714	0.568726	0.759298	0.390374	0.596305	0.982883	0.893708	0.828357	0.907226	0.861965	0.782084	0.742078	0.459747	1.04477
2.4.1.182	0.380274	0.204988	0.235317	0.194445	0.229564	0.262513	0.246406	0.224815	0.300191	0.223802	1.31862	1.79223	1.75944	1.86611	1.6946	1.62014	1.60151	1.57314	1.32616	1.60287
2.1.2.3	0.211563	0.173726	0.142057	0.172572	0.171706	0.160548	0.17477	0.206633	0.133409	0.188931	2.04888	2.16125	2.2977	2.19787	2.04032	2.12284	2.00965	1.94309	2.19974	1.95961
1.1.1.47	0.193751	0.267801	0.389851	0.217334	0.280251	0.272584	0.300437	0.286638	0.304012	0.241997	1.91115	1.76172	1.47402	1.81878	1.53192	1.48305	1.45389	1.5296	1.36499	1.74437
2.6.1.81	NA	NA	1	NA	1	NA	NA	NA	1	NA	NA	NA	0	NA	0	NA	NA	NA	0	NA
1.3.1.106	0.443545	0.503359	0.449624	0.43913	0.768184	0.819825	0.894931	0.670401	0.434217	0.757473	0.92716	0.745628	1.01951	1.06266	0.51294	0.42626	0.267685	0.68997	1.00402	0.570814
6.6.1.1	0.764352	0.697208	0.625891	0.683466	0.388606	0.372308	0.280729	0.386068	0.579527	0.369852	0.639291	0.803331	0.960479	0.848961	1.37928	1.49594	1.63778	1.35615	0.891102	1.42802
6.3.1.5	0.345283	0.276172	0.323806	0.263551	0.301276	0.252223	0.239875	0.329312	0.29889	0.293949	1.49873	1.67585	1.52298	1.8144	1.43542	1.51944	1.5368	1.37812	1.46923	1.45595
3.6.4.13	0.12459	0.118318	0.163588	0.111514	0.183193	0.199566	0.202234	0.191364	0.201152	0.180022	2.33532	2.35794	2.21073	2.43204	1.88226	1.89306	1.83236	1.85023	1.91555	1.8854
3.2.1.52	0.106748	0.123457	0.117141	0.10742	0.144636	0.148654	0.194812	0.169067	0.205365	0.148353	2.53418	2.46474	2.53727	2.57994	2.21013	2.18495	1.94915	2.11296	1.89016	2.17668
2.6.1.62	0.332085	0.214861	0.196952	0.174556	0.269891	0.349339	0.307376	0.239808	0.228656	0.203122	1.68033	1.9152	2.01313	2.04082	1.66343	1.49829	1.53204	1.68592	1.72194	1.8659
6.2.1.3	0.155143	0.127266	0.121838	0.164736	0.206354	0.191338	0.207301	0.156506	0.139995	0.175414	2.35098	2.48237	2.4572	2.33376	1.97696	2.0132	1.87936	2.11136	2.23815	2.07695
4.1.1.12	NA	1	1	NA	1	1	1	1	1	1	NA	0	0	NA	0	0	0	0	0	0
1.1.1.37	0.365511	0.318389	0.249309	0.33866	0.168222	0.135903	0.147039	0.208116	0.137376	0.202756	1.55985	1.70488	1.87338	1.64268	2.04299	2.16126	2.06386	1.90504	2.16416	1.88932
1.14.13.8	0.318231	0.323645	0.232353	0.269421	0.343593	0.435857	0.507952	0.302479	0.281539	0.364454	1.55647	1.47213	1.66873	1.59682	1.35138	1.33254	1.12914	1.38006	1.46502	1.30759
1.1.1.30	0.187195	0.150408	0.183669	0.161648	0.20235	0.195502	0.230443	0.248694	0.167275	0.214587	1.94086	2.12536	2.01587	2.09109	1.74078	1.73814	1.61756	1.74185	1.98102	1.78368
1.3.1.54	0.443545	0.503359	0.449624	0.43913	0.768184	0.819825	0.894931	0.670401	0.434217	0.757473	0.92716	0.745628	1.01951	1.06266	0.51294	0.42626	0.267685	0.68997	1.00402	0.570814
6.1.1.21	0.112602	0.103604	0.109977	0.123699	0.165678	0.162805	0.167473	0.188317	0.131953	0.172772	2.50108	2.51997	2.54016	2.45132	2.04162	2.09049	2.00261	2.02422	2.28736	2.02
4.1.2.9	0.499492	0.332674	0.372099	0.327488	0.688838	0.653163	0.648926	0.550246	0.77378	0.809251	0.837818	1.2022	1.10102	1.16856	0.657597	0.638446	0.743075	0.753939	0.439504	0.434789
1.5.8.4	0.303918	0.433257	0.64704	0.328149	0.851797	0.856742	0.893272	0.842519	0.665677	0.873254	1.45666	1.1551	0.824804	1.43551	0.335778	0.346399	0.261296	0.365861	0.653347	0.294059
1.3.8.8	0.62614	0.461486	0.309673	0.487469	0.367597	0.345298	0.429435	0.324078	0.325944	0.304683	0.752181	1.12063	1.4835	1.0088	1.22471	1.3246	1.13714	1.2904	1.35461	1.36923
1.3.3.6	0.659361	0.520065	0.413919	0.64258	0.483823	0.399536	0.491663	0.289117	0.448775	0.385215	0.829642	1.01831	1.2229	0.892909	1.06582	1.15808	1.02471	1.33673	1.02476	1.14008
4.2.1.83	0.735486	0.764463	0.503069	0.738147	0.500767	0.574128	0.659735	0.500115	0.50052	0.578037	0.434431	0.398307	0.690075	0.431165	0.69238	0.617069	0.523586	0.693032	0.692627	0.612942
5.4.99.61	0.570204	0.390578	0.34408	0.512623	0.370814	0.379773	0.422296	0.466023	0.38487	0.544096	0.763304	1.11177	1.27115	1.06773	1.15978	1.17062	0.993036	1.01854	1.16168	0.949889
2.6.1.44	0.470715	0.443844	0.451972	0.468471	0.294476	0.306051	0.28451	0.37827	0.324545	0.410077	0.864952	0.909208	0.890264	0.864966	1.29011	1.26941	1.31133	1.03501	1.1558	0.987848
2.7.7.62	0.678379	0.322147	0.249864	0.392394	0.230856	0.185524	0.250722	0.212649	0.228516	0.21854	0.785522	1.42606	1.64889	1.2723	1.70324	1.82267	1.5434	1.73589	1.66986	1.71076
5.4.2.9	1	NA	NA	NA	1	1	1	NA	NA	NA	0	NA	NA	NA	0	0	0	NA	NA	NA
2.3.3.15	0.51325	0.474174	0.4289	0.376664	0.548067	0.627058	0.688657	0.534335	0.766118	0.600556	0.679838	0.829126	0.958339	1.02515	0.724107	0.682684	0.592535	0.757217	0.474207	0.707314
3.5.4.3	0.192797	0.279577	0.365047	0.166458	0.521018	0.397997	0.343887	0.469356	0.528109	0.470854	1.91029	1.77227	1.63152	2.02488	1.0022	1.20578	1.22741	1.00966	1.00275	0.999455
1.1.1.83	0.30848	0.341085	0.332768	0.335912	0.46689	0.546245	0.562403	0.364339	0.58885	0.374376	1.43762	1.33029	1.26887	1.35678	0.893521	0.775114	0.727994	1.0895	0.831478	1.07283
2.1.2.9	0.182265	0.134435	0.119746	0.176995	0.154918	0.174591	0.17288	0.167074	0.129169	0.161113	2.19442	2.38641	2.40546	2.19078	2.06623	2.03996	1.96183	2.04051	2.20967	2.00729
4.2.2.3	1	0.664606	0.720703	1	0.438812	0.575247	0.759057	0.361007	0.593278	0.379828	0	0.518054	0.620032	0	1.08637	0.871183	0.545623	1.17061	0.706987	1.1389
3.6.3.-	0.11672	0.133755	0.180856	0.112974	0.189202	0.179995	0.174934	0.248959	0.189868	0.211861	2.59597	2.53711	2.37547	2.62401	1.95212	2.01402	1.97685	1.71779	2.03973	1.85165
6.1.1.16	0.279921	0.199594	0.155342	0.276949	0.158863	0.16026	0.168842	0.156023	0.133374	0.154977	2.07164	2.35994	2.44558	2.17221	2.09132	2.12011	2.02711	2.12308	2.2972	2.14007
4.2.1.44	0.166934	0.219573	0.298658	0.156338	0.645084	0.635366	0.617339	0.505677	0.468282	0.581993	2.07622	1.97466	1.72506	2.24707	0.899151	0.917037	0.890722	1.12453	1.15469	0.977414
2.1.2.13	1	1	1	1	NA	NA	1	NA	NA	NA	0	0	0	0	NA	NA	0	NA	NA	NA
1.3.1.34	1	1	0.505351	0.654321	1	1	1	0.5	1	0.68	0	0	0.687787	0.529706	0	0	0	0.693147	0	0.500402
6.3.4.18	0.239683	0.150728	0.135687	0.242779	0.164247	0.176268	0.177431	0.149307	0.12316	0.140122	1.92046	2.23931	2.2994	2.03875	2.04933	2.0456	1.94174	2.08475	2.20601	2.1137
2.7.7.18	0.178712	0.149891	0.137093	0.174556	0.184214	0.152111	0.15983	0.177389	0.124809	0.199322	2.06562	2.15515	2.265	2.10454	2.04465	2.17372	2.01912	2.07478	2.26906	1.96297
3.1.-.-	0.112584	0.101039	0.130946	0.116382	0.168547	0.164954	0.177088	0.179694	0.13932	0.169136	2.55481	2.64001	2.50885	2.58788	2.0222	2.07198	1.95602	2.00542	2.24471	2.02362
1.2.1.79	0.197498	0.187574	0.182758	0.186447	0.32501	0.261604	0.273466	0.35542	0.180905	0.365494	2.11838	2.14967	2.16874	2.16054	1.64623	1.78417	1.68017	1.54134	2.09077	1.55229
1.2.1.72	1	1	1	1	1	1	1	1	1	1	0	0	0	0	0	0	0	0	0	0
3.4.19.13	0.201162	0.157874	0.159685	0.16152	0.17825	0.190473	0.168171	0.195437	0.151371	0.173684	2.24278	2.40331	2.28907	2.39525	1.94739	1.94251	1.98443	1.88583	2.10054	1.93669
2.1.1.133	0.317686	0.180415	0.240265	0.442565	0.374452	0.520856	0.457714	0.375434	0.356336	0.460416	1.38823	1.91544	1.6994	1.31926	1.2966	1.11629	1.23934	1.29523	1.33467	1.19966
5.1.1.4	0.440987	0.378625	0.356873	0.409385	0.857707	0.788661	0.83419	0.786309	0.352684	0.748103	1.17116	1.23979	1.32734	1.24619	0.361121	0.53506	0.440741	0.50298	1.23477	0.596541
3.4.24.56	NA	1	1	1	1	1	1	1	1	1	NA	0	0	0	0	0	0	0	0	0
4.3.2.3	0.535556	0.634922	0.848367	0.719967	0.889361	0.876413	0.858905	0.569061	0.673095	0.566107	0.744875	0.577083	0.335616	0.490612	0.302578	0.322787	0.354776	0.848038	0.601741	0.808743
4.1.2.5	0.186162	0.117836	0.126113	0.136991	0.148189	0.138649	0.160978	0.165053	0.110542	0.156226	2.0998	2.43042	2.35192	2.34737	2.13837	2.1877	2.02853	2.05223	2.41265	2.12526
5.1.3.14	0.147076	0.130496	0.280773	0.14558	0.461271	0.350663	0.359043	0.306334	0.279026	0.382563	2.19547	2.24584	1.71565	2.142	1.20584	1.3999	1.37033	1.43678	1.57161	1.39502
3.1.1.47	NA	NA	1	1	1	1	1	1	NA	1	NA	NA	0	0	0	0	0	0	NA	0
1.1.1.305	1	1	1	1	NA	NA	1	NA	NA	NA	0	0	0	0	NA	NA	0	NA	NA	NA
1.3.99.23	1	1	0.375157	0.5	0.352002	0.354963	0.326146	0.632247	0.357208	0.562877	0	0	1.18575	0.693147	1.2114	1.28216	1.34589	0.791971	1.15193	0.971935
1.14.13.59	0.774546	0.632549	0.407073	0.643351	0.273921	0.364198	0.822825	0.383431	0.379356	0.371802	0.543364	0.698637	1.27805	0.829259	1.39599	1.35924	0.442178	1.10921	1.08549	1.04263
1.8.7.1	1	0.8856	0.328395	0.727407	0.365907	0.332859	0.418088	0.562474	0.714625	0.832144	0	0.265158	1.19445	0.52529	1.11988	1.22568	1.04227	0.666258	0.459693	0.359286
2.6.1.13	0.560838	0.473843	0.406899	0.483006	0.198584	0.16531	0.19867	0.221591	0.310696	0.316311	1.03114	1.12627	1.37012	1.24466	1.91875	2.05118	1.95144	1.66095	1.43842	1.54094
2.4.2.12	NA	1	0.82446	1	0.623721	0.833003	0.729448	0.68	1	1	NA	0	0.318936	0	0.563739	0.307036	0.441803	0.500402	0	0
1.4.1.14	0.241158	0.179186	0.170004	0.21752	0.218914	0.214704	0.220754	0.254846	0.168029	0.22574	2.13223	2.24346	2.22897	2.21285	1.82008	1.87916	1.78405	1.81995	2.12428	1.86443
3.5.99.6	0.136952	0.162293	0.158838	0.143023	0.297643	0.24349	0.495308	0.202815	0.453155	0.219813	2.12626	2.06997	2.15956	2.16675	1.61483	1.74001	1.04489	1.8852	1.39721	1.72551
5.3.3.8	0.9232	1	0.884131	1	0.909535	0.881855	0.91495	0.976335	1	0.761802	0.167944	0	0.2679	0	0.220864	0.273288	0.20835	0.0648962	0	0.466934
5.4.2.2	0.349737	0.258786	0.23692	0.339099	0.339251	0.297841	0.320964	0.431478	0.297023	0.365078	1.50152	1.61053	1.69387	1.56211	1.35134	1.48452	1.30813	1.26007	1.49629	1.32056
2.7.7.24	0.334823	0.371271	0.425314	0.368331	0.213376	0.290363	0.299049	0.193909	0.213031	0.201924	1.66632	1.65251	1.5048	1.63235	1.94379	1.73366	1.63635	1.82431	1.86402	1.84844
6.3.4.3	0.356535	0.365767	0.402372	0.43079	0.695623	0.691578	0.825341	0.847555	0.600051	0.831469	1.39555	1.32686	1.13113	1.2051	0.569919	0.609539	0.372221	0.302637	0.677518	0.37391
1.1.1.53	0.39053	0.218462	0.348083	0.280823	0.254583	0.309192	0.310623	0.267352	0.756026	0.216702	1.14434	1.75305	1.31579	1.60303	1.46454	1.3315	1.28193	1.40364	0.524448	1.60718
1.14.14.1	0.205639	0.450488	0.710648	0.295906	0.832963	0.782117	0.730138	0.696346	0.413493	0.742876	1.78445	1.20745	0.772603	1.66258	0.435282	0.538155	0.557968	0.657782	1.03708	0.598374
2.3.1.117	0.222563	0.145418	0.123879	0.196997	0.15866	0.168274	0.191199	0.190664	0.145774	0.184058	1.96776	2.34407	2.40328	2.10021	2.07004	2.01248	1.86149	1.95047	2.16794	1.94907
1.14.14.9	0.350864	0.31219	0.242193	0.264482	0.479719	0.49972	0.499812	0.801516	0.355388	0.67763	1.37162	1.30233	1.56942	1.55342	0.872522	0.876061	0.764248	0.467376	1.35657	0.559106
6.1.1.23	0.633422	0.584775	0.594954	0.601042	0.527388	0.574922	0.545914	0.593889	0.630617	0.542722	0.553049	0.605797	0.601341	0.594392	0.665504	0.616232	0.646504	0.596074	0.556149	0.649795
1.13.11.54	0.744943	0.393431	0.76444	0.71067	0.888653	0.917713	0.881107	0.524496	0.861628	0.534999	0.50882	1.13814	0.51421	0.573896	0.268576	0.233833	0.308448	0.707045	0.298427	0.702384
5.3.1.22	0.210806	0.29335	0.321109	0.248265	0.250342	0.18488	0.21211	0.318234	0.531156	0.331686	1.81584	1.63541	1.69729	1.79469	1.73094	1.92186	1.80235	1.34364	1.04612	1.34954
2.3.1.61	0.175496	0.123113	0.123341	0.164024	0.16283	0.16665	0.164309	0.196984	0.151944	0.176596	2.21547	2.41813	2.41448	2.30217	2.09283	2.06613	2.01455	1.99126	2.23724	2.00682
4.3.2.2	0.240224	0.183346	0.155359	0.256253	0.146285	0.161835	0.188348	0.135855	0.136888	0.134824	2.21844	2.36557	2.41059	2.19036	2.14828	2.09999	1.93533	2.19333	2.30582	2.16965
4.2.1.35	0.223015	0.192991	0.165467	0.24383	0.166003	0.168151	0.177235	0.201832	0.146061	0.192297	2.14661	2.19307	2.30862	2.10893	2.04562	2.03563	1.96037	1.90154	2.21324	1.9882
[truncated: 698 more rows]

## Sheet: Table S7
Supplementary Table 7 -
Simpson dominance values of enzyme-taxonomy pairs per niche.
[truncated: 788 more rows]

## Sheet: Table S8
Supplementary Table 8-
[truncated: 51 more rows]

## Sheet: Table S9
Supplementary Table 9-
[truncated: 27 more rows]

## Sheet: Table S10
Supplementary Table 10 -
[truncated: 104 more rows]

[truncated: 9 more sheets: Table S11, Table S12, Table S13, Table S14, Table S15, Table S16, Table S17, Table S18, Table S19]
